# Supplementary material for: The triangulation of multimorbidity: A systematic review of primary sleep disorders, hypertension, and psychiatric disorders
Source: PLOS Glob Public Health. 2025 Oct 1;5(10):e0005216. doi: 10.1371/journal.pgph.0005216 (PMC12488021; doi:10.1371/journal.pgph.0005216)
Supplement: S1 Data — (XLS) [file pgph.0005216.s003.xls]

## Sheet: List of studies
	Key	Item Type	Publication Year	Author	Title	Publication Title	DOI	Url	Inclusion / Exclusion	Reason for exclusion	Quality Rating (Tools for study rating)	Risk of Bias	Data extractors	Date of extraction
1	GB528BCD	journalArticle	2018	Slightam, C. A.; Brandt, K.; Jenchura, E. C.; Lewis, E. T.; Asch, S. M.; Zulman, D. M.	“I had to change so much in my life to live with my new limitations”: Multimorbid patients’ descriptions of their most bothersome chronic conditions; 28449592	Chronic Illness	10.1177/1742395317699448	https://www.scopus.com/inward/record.uri?eid=2-s2.0-85042316367&doi=10.1177%2f1742395317699448&partnerID=40&md5=337e4d9f5796f9a89e25ee25b3d9890a	Excluded	Irrelevant			Scopus	18/03/2023
2	78JVYAEJ	journalArticle		Runge Chen; Yujie Yang; Fen Miao; Yunpeng Cai; Denan Lin; Jing Zheng; Ye Li	3-year risk prediction of Coronary Heart Disease in hypertension patients: A preliminary study	Annual International Conference of the IEEE Engineering in Medicine and Biology Society.IEEE Engineering in Medicine and Biology Society.Annual International Conference	10.1109/EMBC.2017.8037041		Excluded	Duplicate			Pubmed	18/03/2023
3	S7AJBNE6	conferencePaper	2017	Chen, R.; Yang, Y.; Miao, F.; Cai, Y.; Lin, D.; Zheng, J.; Li, Y.	3-year risk prediction of Coronary Heart Disease in hypertension patients: A preliminary study; 29060086		10.1109/EMBC.2017.8037041	https://www.scopus.com/inward/record.uri?eid=2-s2.0-85032212386&doi=10.1109%2fEMBC.2017.8037041&partnerID=40&md5=ab9dc2b62b2e7f5def59a066dfd351a9	Excluded	Irrelevant			Scopus	18/03/2023
4	CBHVAQPY	journalArticle	2013	Farlow, M. R.; Grossberg, G. T.; Sadowsky, C. H.; Meng, X.; Somogyi, M.	A 24-week, randomized, controlled trial of rivastigmine patch 13.3 mg/24 h versus 4.6 mg/24 h in severe alzheimer's dementia; 23924050	CNS Neuroscience and Therapeutics	10.1111/cns.12158	https://www.scopus.com/inward/record.uri?eid=2-s2.0-84884821372&doi=10.1111%2fcns.12158&partnerID=40&md5=60a45321c4a65eb9f1e6b5651252a26b	Excluded	Irrelevant			Scopus	18/03/2023
5	ZA3N9A7J	journalArticle	2022	Bazell, C.; Pollack, M.; Comellas, A. P.; Sethi, S.; Alston, M.; Pyenson, B.; Hansen, D.; Caplen, M.; Staresinic, A.; Styczynski, J.; Feigler, N.	A 4-Year Retrospective Claims Analysis of Oral Corticosteroid Use and Health Conditions in Newly Diagnosed Medicare FFS Patients with COPD; 36274995	International Journal of COPD	10.2147/COPD.S373590	https://www.scopus.com/inward/record.uri?eid=2-s2.0-85139947207&doi=10.2147%2fCOPD.S373590&partnerID=40&md5=5b72827f70e296869311efd6e9e8b00f	Excluded	Irrelevant			Scopus	18/03/2023
6	M7UMYMZV	journalArticle	2020	Batra, M.; Sandil, S.; Gupta, S.; Kaur, H.; Tiwari, R.	A 65-years-old woman with past history of diabetes mellitus experiences sudden acute onset of psychosis	Romanian Journal of Diabetes, Nutrition and Metabolic Diseases	10.46389/rjd-2020-1047	https://www.scopus.com/inward/record.uri?eid=2-s2.0-85105059384&doi=10.46389%2frjd-2020-1047&partnerID=40&md5=0ef3c15b9e7e83c27bb26b8aa47adbd7	Excluded	Irrelevant			Scopus	18/03/2023
7	X4JPMZSD	journalArticle	2014	Shen, J. H. Q.; Zhao, Y.; Rosenzweig-Lipson, S.; Popp, D.; Williams, J. B. W.; Giller, E.; Detke, M. J.; Kane, J. M.	A 6-week randomized, double-blind, placebo-controlled, comparator referenced trial of vabicaserin in acute schizophrenia; 24613032	Journal of psychiatric research	10.1016/j.jpsychires.2014.02.012	https://www.scopus.com/inward/record.uri?eid=2-s2.0-84897385077&doi=10.1016%2fj.jpsychires.2014.02.012&partnerID=40&md5=ef3472ea4ef5afe2f948793311a31f85	Excluded	Irrelevant			Scopus	18/03/2023
8	TETN5CRI	journalArticle	2015	Anand, E.; Berggren, L.; Deix, C.; Tóth, Á; McDonnell, D. P.	A 6-year open-label study of the efficacy and safety of olanzapine long-acting injection in patients with schizophrenia: A post hoc analysis based on the European label recommendation	Neuropsychiatric Disease and Treatment	10.2147/NDT.S79347	https://www.scopus.com/inward/record.uri?eid=2-s2.0-84933522454&doi=10.2147%2fNDT.S79347&partnerID=40&md5=dbd5438542a2a90e21fa33295505543e	Excluded	Irrelevant			Scopus	18/03/2023
9	J7N3M39R	journalArticle	2019	Zuidersma, M.; Sjöberg, L.; Pantzar, A.; Fratiglioni, L.; Wang, H. -X	A bi-factor model of the Montgomery Åsberg depression rating scale and future cognitive impairments in older adults: A 6-year follow-up study; 30453181	Journal of psychiatric research	10.1016/j.jpsychires.2018.11.010	https://www.scopus.com/inward/record.uri?eid=2-s2.0-85057212606&doi=10.1016%2fj.jpsychires.2018.11.010&partnerID=40&md5=0eb68f91445f9d0b27d1d24125b8fa57	Excluded	Irrelevant			Scopus	18/03/2023
10	7GXGC6H8	journalArticle	2019	Navalón, P.; Cañada, Y.; Merizalde, M.; Sierra, P.; García-Blanco, A.; Domínguez-Carabantes, A.; Berk, M.	A case of antibiotic-associated mania in a 67-year-old woman; 31449727	Bipolar disorders	10.1111/bdi.12823	https://www.scopus.com/inward/record.uri?eid=2-s2.0-85073931451&doi=10.1111%2fbdi.12823&partnerID=40&md5=2a3f16cce5fc4e8975fa870b974bb091	Excluded	Irrelevant			Scopus	18/03/2023
11	2555G8G8	journalArticle	2021	Reinfeld, S.; Yacoub, A.	A case of delirious mania induced by COVID-19 treated with electroconvulsive therapy; 34294651	Journal of ECT	10.1097/YCT.0000000000000789	https://www.scopus.com/inward/record.uri?eid=2-s2.0-85120717427&doi=10.1097%2fYCT.0000000000000789&partnerID=40&md5=366af1c5e11c2cc26549e11e68350795	Excluded	Irrelevant			Scopus	18/03/2023
12	U697X6X9	journalArticle	2018	Hamel Sénécal, L.; Chrétien, B.; Jean-Jacques, P.; Lelong Boulouard, V.; Cohen, D.; Le Boisselier, R.	A Case of Drug Dependence Syndrome to Baclofen Following High-Dose Therapy; 29621092	Journal of clinical psychopharmacology	10.1097/JCP.0000000000000886	https://www.scopus.com/inward/record.uri?eid=2-s2.0-85046092537&doi=10.1097%2fJCP.0000000000000886&partnerID=40&md5=db1eb8f1ea03ba36bead3577059d6bae	Excluded	Irrelevant			Scopus	18/03/2023
13	L9I67GTM	journalArticle	2015	Garg, D.; Akhter, A. F.; Goyal, M.; Mortimer, A.	A case of neuropsychiatric effects of pre-eclampsia / eclampsia	Progress in neurology and psychiatry	10.1002/pnp.389	https://www.scopus.com/inward/record.uri?eid=2-s2.0-84938801092&doi=10.1002%2fpnp.389&partnerID=40&md5=186eaefc13ee00fb6a660f64c3e7efdb	Excluded	Irrelevant			Scopus	18/03/2023
14	9HGYDIKN	journalArticle	2021	Russo, M.; Consoli, S.; De Rosa, M. A.; Calisi, D.; Dono, F.; Carrarini, C.; Onofrj, M.; De Angelis, M. V.; Sensi, S. L.	A case of Sars-Cov-2-related mania with prominent psychosis>; 34781110	Psychiatry research	10.1016/j.psychres.2021.114266	https://www.scopus.com/inward/record.uri?eid=2-s2.0-85118828336&doi=10.1016%2fj.psychres.2021.114266&partnerID=40&md5=ace2f4f583474499fab97ff69202ccdc	Excluded	Irrelevant			Scopus	18/03/2023
15	5WJVWL8D	journalArticle	2018	Jagadeesan, M.; Kiran Kumar, R.; Abraham, J. J.	A case study on schizophrenia induced multiple comorbidities	Asian Journal of Pharmaceutical and Clinical Research	10.22159/ajpcr.2018.v11i6.23979	https://www.scopus.com/inward/record.uri?eid=2-s2.0-85048233242&doi=10.22159%2fajpcr.2018.v11i6.23979&partnerID=40&md5=41fe665d51006efae7f3acb43d371502	Excluded	Irrelevant			Scopus	18/03/2023
16	AYL4CM56	journalArticle	2021	Liu, Y.; Huang, S.; Yu, L.; Li, T.; Diao, S.; Chen, Z.; Zhou, G.; Sheng, X.; Xu, Y.; Fang, Q.	A Chinese CADASIL Family with a Novel Mutation on Exon 10 of Notch3 Gene; 34119749	Journal of Stroke and Cerebrovascular Diseases	10.1016/j.jstrokecerebrovasdis.2021.105674	https://www.scopus.com/inward/record.uri?eid=2-s2.0-85107673663&doi=10.1016%2fj.jstrokecerebrovasdis.2021.105674&partnerID=40&md5=496fbeae6105cd5c1479e44f99c8f6d7	Excluded	Irrelevant			Scopus	18/03/2023
17	7S2RP7XZ	journalArticle	2015	Schwartz, M. D.; Trecki, J.; Edison, L. A.; Steck, A. R.; Arnold, J. K.; Gerona, R. R.	A common source outbreak of severe delirium associated with exposure to the novel synthetic cannabinoid ADB-PINACA; 25726258	Journal of Emergency Medicine	10.1016/j.jemermed.2014.12.038	https://www.scopus.com/inward/record.uri?eid=2-s2.0-84929134377&doi=10.1016%2fj.jemermed.2014.12.038&partnerID=40&md5=8c169969a464b518a5539f32dbbdc42a	Excluded	Irrelevant			Scopus	18/03/2023
18	HDAJ7HRX	journalArticle	2014	Divyashree, M.; Jayanthi, C. R.; Chandrashekar, H.	A comparative study of efficacy and safety of conventional versus newer antidepressants in patients with depressive episode in a tertiary care hospital	Journal of Chemical and Pharmaceutical Research		https://www.scopus.com/inward/record.uri?eid=2-s2.0-84903371081&partnerID=40&md5=893153663f7a7b1757154f2cc8a0e7b3	Excluded	Irrelevant			Scopus	18/03/2023
19	4HMQL8T4	journalArticle	2014	Nabulsi, M.; Hamadeh, H.; Tamim, H.; Kabakian, T.; Charafeddine, L.; Yehya, N.	A complex breastfeeding promotion and support intervention in a developing country: study protocol for a randomized clinical trial	BMC Public Health	10.1186/1471-2458-14-36	https://doi.org/10.1186/1471-2458-14-36	Excluded	Irrelevant			Pubmed	18/03/2023
20	YQD5UJVV	journalArticle	2021	Chugh, H.; Awasthi, A.; Agarwal, Y.; Gaur, R. K.; Dhawan, G.; Chandra, R.	A comprehensive review on potential therapeutics interventions for COVID-19; 33227287	European journal of pharmacology	10.1016/j.ejphar.2020.173741	https://www.scopus.com/inward/record.uri?eid=2-s2.0-85097059525&doi=10.1016%2fj.ejphar.2020.173741&partnerID=40&md5=096a4137372847d7b59c2f0759302b4a	Excluded	Irrelevant			Scopus	18/03/2023
21	PG5EABZ6	journalArticle	2020	Mehra, A.; Rani, S.; Sahoo, S.; Parveen, S.; Singh, A. P.; Chakrabarti, S.; Grover, S.	A crisis for elderly with mental disorders: Relapse of symptoms due to heightened anxiety due to COVID-19; 32334406	Asian Journal of Psychiatry	10.1016/j.ajp.2020.102114	https://www.scopus.com/inward/record.uri?eid=2-s2.0-85083423847&doi=10.1016%2fj.ajp.2020.102114&partnerID=40&md5=b9ef7dbab8cc115f7c2b10ed2b8dd8f7	Excluded	Irrelevant			Scopus	18/03/2023
22	AWLQNWBW	journalArticle	2015	Childress, A. C.	A critical appraisal of atomoxetine in the management of ADHD	Therapeutics and Clinical Risk Management	10.2147/TCRM.S59270	https://www.scopus.com/inward/record.uri?eid=2-s2.0-84951749907&doi=10.2147%2fTCRM.S59270&partnerID=40&md5=3ba279466e6178aef732bd54b3677177	Excluded	Irrelevant			Scopus	18/03/2023
23	AU7JSEKB	journalArticle	2020	Vimala, G.; Phalke, V. D.	A cross sectional study on assessment of health problems and psychosocial problems of elderly tribal population	Journal of Krishna Institute of Medical Sciences University		https://www.scopus.com/inward/record.uri?eid=2-s2.0-85098500998&partnerID=40&md5=4518a3f823c31019674b7c78053ac05d	Excluded	Irrelevant			Scopus	18/03/2023
24	YLDSFCNQ	journalArticle	0	Imaizumi, Yuki; Ibaraki, Ai; Asada, Satoshi; Tominaga, Mitsuhiro; Hayashi, Hiroyuki; Tsuchihashi, Takuya; Eguchi, Kazuo; Kario, Kazuomi; Taketomi, Akira	A Cushing's syndrome patient's severe insomnia and morning blood pressure surge both improved after her left adrenal tumor resection	Blood pressure monitoring	10.1097/MBP.0000000000000206		Excluded	Irrelevant			Pubmed	18/03/2023
25	6JUPHK3Z	journalArticle	2021	Goire, N.; Buckland, M.; Cuganesan, R.; Saleem, S.; Lea, V.; Beran, R. G.	A diagnostic dilemma of white matter lesions and cerebral oedema without identifiable cause—A neurological conundrum	Brain Sciences	10.3390/brainsci11091238	https://www.scopus.com/inward/record.uri?eid=2-s2.0-85115419500&doi=10.3390%2fbrainsci11091238&partnerID=40&md5=e53e19374c2971252600136e315528ce	Excluded	Irrelevant			Scopus	18/03/2023
26	A7KSER2E	journalArticle	2019	Basińska-Szafrańska, A.	A drug-resistant recurrence of the primary illness or a persistent withdrawal syndrome? “mirror” symptoms in patients in long-term treatment with benzodiazepines	Postepy Psychiatrii i Neurologii	10.5114/ppn.2019.89138	https://www.scopus.com/inward/record.uri?eid=2-s2.0-85074519046&doi=10.5114%2fppn.2019.89138&partnerID=40&md5=0305e5c0abc9d81341da48dad8d7b8ff	Excluded	Irrelevant			Scopus	18/03/2023
27	9UR5J7FG	book	2013	Comrey, Andrew L.; Lee, Howard B.	A First Course in Factor Analysis			https://www.taylorfrancis.com/books/9781317844075	Excluded	Irrelevant			Scopus	18/03/2023
28	DP2R93FI	journalArticle	0	Meneton, Pierre; Lemogne, Cédric; Herquelot, Eléonore; Bonenfant, Sébastien; Larson, Martin G.; Vasan, Ramachandran S.; Ménard, Joël; Goldberg, Marcel; Zins, Marie	A Global View of the Relationships between the Main Behavioural and Clinical Cardiovascular Risk Factors in the GAZEL Prospective Cohort	PloS one	10.1371/journal.pone.0162386		Excluded	Irrelevant			Pubmed	18/03/2023
29	HEHWCDPM	journalArticle	2015	Zhang, Y. -P; Gong, Y.; Zeng, Q. Y.; Hou, Z. -D; Xiao, Z. -Y	A long-term, observational cohort study on the safety of low-dose glucocorticoids in ankylosing spondylitis: Adverse events and effects on bone mineral density, blood lipid and glucose levels and body mass index; 26041488	BMJ Open	10.1136/bmjopen-2014-006957	https://www.scopus.com/inward/record.uri?eid=2-s2.0-84931281911&doi=10.1136%2fbmjopen-2014-006957&partnerID=40&md5=48d08e643816e2dae7fca4897e248be4	Excluded	Irrelevant			Scopus	18/03/2023
30	UNRDHRMY	journalArticle	2019	Nabulsi, M.; Tamim, H.; Shamsedine, L.; Charafeddine, L.; Yehya, N.; Kabakian-Khasholian, T.	A multi-component intervention to support breastfeeding in Lebanon: a randomized clinical trial	PLoS One	10.1371/journal.pone.0218467	https://doi.org/10.1371/journal.pone.0218467	Excluded	Irrelevant			Pubmed	18/03/2023
31	8JTUBVP3	journalArticle	2020	Hvidberg, M. F.; Johnsen, S. P.; Davidsen, M.; Ehlers, L.	A Nationwide Study of Prevalence Rates and Characteristics of 199 Chronic Conditions in Denmark	PharmacoEconomics - Open	10.1007/s41669-019-0167-7	https://www.scopus.com/inward/record.uri?eid=2-s2.0-85096815222&doi=10.1007%2fs41669-019-0167-7&partnerID=40&md5=e37764adf74ce63af0190a08fff6c06b	Excluded	Irrelevant			Scopus	18/03/2023
32	DV288E8K	journalArticle	2019	Savitz, S. I.; Yavagal, D.; Rappard, G.; Likosky, W.; Rutledge, N.; Graffagnino, C.; Alderazi, Y.; Elder, J. A.; Chen, P. R.; Budzik, R. F., J.; Tarrel, R.; Huang, D. Y.; Hinson, J. M., J.; On behalf of the ALD-401, Trial Group	A Phase 2 Randomized, Sham-Controlled Trial of Internal Carotid Artery Infusion of Autologous Bone Marrow-Derived ALD-401 Cells in Patients With Recent Stable Ischemic Stroke (RECOVER-Stroke); 30586746	Circulation	10.1161/CIRCULATIONAHA.117.030659	https://www.scopus.com/inward/record.uri?eid=2-s2.0-85059925914&doi=10.1161%2fCIRCULATIONAHA.117.030659&partnerID=40&md5=27309c892029b2405579fe4cf734ac59	Excluded	Irrelevant			Scopus	18/03/2023
33	IHGE2RKX	journalArticle	2020	Owonikoko, T. K.; Harvey, R. D.; Carthon, B.; Chen, Z.; Lewis, C.; Collins, H.; Zhang, C.; Lawson, D. H.; Alese, O. B.; Bilen, M. A.; Sica, G. L.; Steuer, C. E.; Shaib, W. L.; Wu, C.; Harris, W. B.; Akce, M.; Kudchagkar, R. R.; El-Rayes, B.; Lonial, S.; Ramalingam, S. S.; Khuri, F. R.	A Phase I Study of Safety, Pharmacokinetics, and Pharmacodynamics of Concurrent Everolimus and Buparlisib Treatment in Advanced Solid Tumors; 32005746	Clinical Cancer Research	10.1158/1078-0432.CCR-19-2697	https://www.scopus.com/inward/record.uri?eid=2-s2.0-85085712760&doi=10.1158%2f1078-0432.CCR-19-2697&partnerID=40&md5=3bc14907c3e7a6902d052c9932244dea	Excluded	Irrelevant			Scopus	18/03/2023
34	CRESANUI	journalArticle	2019	Mayer, E. L.; Demichele, A.; Rugo, H. S.; Miller, K.; Waks, A. G.; Come, S. E.; Mulvey, T.; Jeselsohn, R.; Overmoyer, B.; Guo, H.; Barry, W. T.; Huang Bartlett, C.; Koehler, M.; Winer, E. P.; Burstein, H. J.	A phase II feasibility study of palbociclib in combination with adjuvant endocrine therapy for hormone receptor-positive invasive breast carcinoma; 31250880	Annals of Oncology	10.1093/annonc/mdz198	https://www.scopus.com/inward/record.uri?eid=2-s2.0-85072747604&doi=10.1093%2fannonc%2fmdz198&partnerID=40&md5=82e336db65b103190758a611c8db5645	Excluded	Irrelevant			Scopus	18/03/2023
35	TFWQBQAL	journalArticle	2015	Morgan, T. R.; Osann, K.; Bottiglieri, T.; Pimstone, N.; Hoefs, J. C.; Hu, K. -Q; Hassanein, T.; Boyer, T. D.; Kong, L.; Chen, W. -P; Richmond, E.; Gonzalez, R.; Rodriguez, L. M.; Meyskens, F. L.	A phase II randomized, controlled trial of S-adenosylmethionine in reducing serum α-fetoprotein in patients with hepatitis C cirrhosis and elevated AFP; 26130251	Cancer Prevention Research	10.1158/1940-6207.CAPR-15-0029	https://www.scopus.com/inward/record.uri?eid=2-s2.0-84941785151&doi=10.1158%2f1940-6207.CAPR-15-0029&partnerID=40&md5=138576e0e8b595cf88c7ee1fd9d5dbcf	Excluded	Irrelevant			Scopus	18/03/2023
36	5IGESUJZ	journalArticle	0	Sambunaris, Angelo; Bose, Anjana; Gommoll, Carl P.; Chen, Changzheng; Greenberg, William M.; Sheehan, David V.	A phase III, double-blind, placebo-controlled, flexible-dose study of levomilnacipran extended-release in patients with major depressive disorder	Journal of clinical psychopharmacology	10.1097/JCP.0000000000000060		Excluded	Irrelevant			Pubmed	18/03/2023
37	UC7V9FYN	journalArticle	2016	Dryden, M.; Zhang, Y.; Wilson, D.; Iaconis, J. P.; Gonzalez, J.	A Phase III, randomized, controlled, non-inferiority trial of ceftaroline fosamil 600 mg every 8 h versus vancomycin plus aztreonam in patients with complicated skin and soft tissue infection with systemic inflammatory response or underlying comorbidities; 27585969	Journal of Antimicrobial Chemotherapy	10.1093/jac/dkw333	https://www.scopus.com/inward/record.uri?eid=2-s2.0-85015628298&doi=10.1093%2fjac%2fdkw333&partnerID=40&md5=e36b32cb46406e1fa4f7b83e190e7584	Excluded	Irrelevant			Scopus	18/03/2023
38	99KZLJ5B	journalArticle	2022	Becker, K. N.; Gifford, C. S.; Qaqish, H.; Alexander, C.; Ren, G.; Caras, A.; Miller, W. K.; Schroeder, J. L.	A Population-Based Study of Patients with Sleep-Wake Disorders Undergoing Elective Instrumented Spinal Surgery; 35032715	World Neurosurgery	10.1016/j.wneu.2022.01.008	https://www.scopus.com/inward/record.uri?eid=2-s2.0-85123989191&doi=10.1016%2fj.wneu.2022.01.008&partnerID=40&md5=a7c7c65b52b8b603a7d39a77593c27df	Excluded	Irrelevant			Scopus	18/03/2023
39	BUQEVILI	journalArticle	0	McGregor, Alisha; Ashbury, Fred; Caputi, Peter; Iverson, Donald	A Preliminary Investigation of Health and Work-Environment Factors on Presenteeism in the Workplace	Journal of occupational and environmental medicine	10.1097/JOM.0000000000001480		Excluded	Irrelevant			Pubmed	18/03/2023
40	RFUUHPMS	journalArticle	2013	Talih, F. R.	A Probable case of peduncular hallucinosis secondary to a cerebral peduncular lesion successfully treated with an atypical antipsychotic	Innovations in Clinical Neuroscience		https://www.scopus.com/inward/record.uri?eid=2-s2.0-84878922792&partnerID=40&md5=936b8746abdaf10d6e6e0860ec754abe	Excluded	Irrelevant			Scopus	18/03/2023
41	7QJ4XCXN	journalArticle	2013	Marx, B. L.; Rubin, L. H.; Milley, R.; Hammerschlag, R.; Ackerman, D. L.	A prospective patient-centered data collection program at an acupuncture and oriental medicine teaching clinic; 23240938	Journal of Alternative and Complementary Medicine	10.1089/acm.2011.0774	https://www.scopus.com/inward/record.uri?eid=2-s2.0-84877330278&doi=10.1089%2facm.2011.0774&partnerID=40&md5=8e77314984871cd0285d3c67b49f374d	Excluded	Irrelevant			Scopus	18/03/2023
42	3AQCJTTN	journalArticle	0	Yadav, Dhananjay; Hyun, Dae Sung; Ahn, Song Vogue; Koh, Sang-Baek; Kim, Jang Young	A prospective study of the association between total sleep duration and incident hypertension	Journal of clinical hypertension (Greenwich, Conn.)	10.1111/jch.12960		Excluded	Irrelevant			Pubmed	18/03/2023
43	YLNHVBHQ	journalArticle	0	Kim, Jang-Young; Yadav, Dhananjay; Ahn, Song Vogue; Koh, Sang-Baek; Park, Jong Taek; Yoon, Junghan; Yoo, Byung-Su; Lee, Seung-Hwan	A prospective study of total sleep duration and incident metabolic syndrome: the ARIRANG study	Sleep medicine	10.1016/j.sleep.2015.06.024		Excluded	Irrelevant			Pubmed	18/03/2023
44	TBLQWD77	journalArticle	2021	Blattner, M.; Dunham, K.; Thomas, R.; Ahn, A.	A protocol for mitigating safety events in a sleep laboratory; 33660613	Journal of Clinical Sleep Medicine	10.5664/jcsm.9190	https://www.scopus.com/inward/record.uri?eid=2-s2.0-85109200771&doi=10.5664%2fjcsm.9190&partnerID=40&md5=773517284b87c568f4b09cf9ac4d0301	Excluded	RCT protocol			Scopus	18/03/2023
45	NVAUMWI9	journalArticle	2015	Elmula, F. E. M. F.; Rebora, P.; Talvik, A.; Salerno, S.; Miszkowska-Nagórna, E.; Liu, X.; Heinpalu-Kuum, M.; Comotti, T.; Larstorp, A. C.; Rostrup, M.; ͆wierblewska, E.; Valsecchi, M. G.; Kjeldsen, S. E.; Viigimaa, M.; Narkiewicz, K.; Parati, G.; Laurent, S.	A randomized and controlled study of noninvasive hemodynamicmonitoring as a guide to drug treatment of uncontrolled hypertensive patients; 26485460	Journal of hypertension	10.1097/HJH.0000000000000749	https://www.scopus.com/inward/record.uri?eid=2-s2.0-84947042341&doi=10.1097%2fHJH.0000000000000749&partnerID=40&md5=5bb7613bf195d385e0b5632dde6f5017	Excluded	Irrelevant			Scopus	18/03/2023
46	SX7ZAKVF	journalArticle	2020	Ekholm, B.; Spulber, S.; Adler, M.	A randomized controlled study of weighted chain blankets for insomnia in psychiatric disorders; 32536366	Journal of Clinical Sleep Medicine	10.5664/jcsm.8636	https://www.scopus.com/inward/record.uri?eid=2-s2.0-85091127192&doi=10.5664%2fjcsm.8636&partnerID=40&md5=e28e42bd45fa61f29e734906bab90bcc	Excluded	Irrelevant			Scopus	18/03/2023
47	DE57FSAX	journalArticle	2014	Haig, G. M.; Pritchett, Y.; Meier, A.; Othman, A. A.; Hall, C.; Gault, L. M.; Lenz, R. A.	A randomized study of H3 antagonist ABT-288 in mild-to-moderate Alzheimer's dementia; 25024314	Journal of Alzheimer's Disease	10.3233/JAD-140291	https://www.scopus.com/inward/record.uri?eid=2-s2.0-84907150288&doi=10.3233%2fJAD-140291&partnerID=40&md5=f8b6434c26b581951f9b14b9728e5867	Excluded	Irrelevant			Scopus	18/03/2023
48	FN3ZINMJ	journalArticle	2019	Sullivan, M. A.; Bisaga, A.; Pavlicova, M.; Carpenter, K. M.; Choi, C. J.; Mishlen, K.; Levin, F. R.; Mariani, J. J.; Nunes, E. V.	A randomized trial comparing extended-release injectable suspension and oral naltrexone, both combined with behavioral therapy, for the treatment of opioid use disorder; 30336703	American Journal of Psychiatry	10.1176/appi.ajp.2018.17070732	https://www.scopus.com/inward/record.uri?eid=2-s2.0-85061047299&doi=10.1176%2fappi.ajp.2018.17070732&partnerID=40&md5=4e2d9e39826c0d606b35521064d6d44a	Excluded	Irrelevant			Scopus	18/03/2023
49	3LM2JC5A	journalArticle	2016	Matschke, J.; Müller-Beissenhirtz, H.; Novotny, J.; Vester, I.; Hertenstein, B.; Eisele, L.; Lax, H.; Ose, C.; Dührsen, U.	A Randomized Trial of Daily Prednisone versus Pulsed Dexamethasone in Treatment-Naïve Adult Patients with Immune Thrombocytopenia: EIS 2002 Study; 27189086	Acta Haematologica	10.1159/000445420	https://www.scopus.com/inward/record.uri?eid=2-s2.0-84969592882&doi=10.1159%2f000445420&partnerID=40&md5=d28deee62692d048e1cdddc0d482f2ea	Excluded	Irrelevant			Scopus	18/03/2023
50	JQM48SYA	journalArticle	2014	Haig, G. M.; Bain, E.; Robieson, W.; Othman, A. A.; Baker, J.; Lenz, R. A.	A randomized trial of the efficacy and safety of the H3 antagonist ABT-288 in cognitive impairment associated with schizophrenia; 24516190	Schizophrenia bulletin	10.1093/schbul/sbt240	https://www.scopus.com/inward/record.uri?eid=2-s2.0-84907145957&doi=10.1093%2fschbul%2fsbt240&partnerID=40&md5=96d30b7b4f05ed265b9e2d0bfa895d62	Excluded	Irrelevant			Scopus	18/03/2023
51	2RZFKKMW	journalArticle	2020	Sharman, J. P.; Liberati, A. M.; Ishizawa, K.; Khan, T.; Robbins, J.; Alcasid, A.; Rosenberg, J. A.; Aurer, I.	A Randomized, Double-Blind, Efficacy and Safety Study of PF-05280586 (a Rituximab Biosimilar) Compared with Rituximab Reference Product (MabThera®) in Subjects with Previously Untreated CD20-Positive, Low-Tumor-Burden Follicular Lymphoma (LTB-FL); 31820339	BioDrugs	10.1007/s40259-019-00398-7	https://www.scopus.com/inward/record.uri?eid=2-s2.0-85076824721&doi=10.1007%2fs40259-019-00398-7&partnerID=40&md5=2a5d5f4db2150e4bb8896fc863824022	Excluded	Irrelevant			Scopus	18/03/2023
52	RMAK3P2I	journalArticle	2019	Kiselev, A. V.; Vostrikova, E. V.; Kalinina, T. S.; Stovbun, S. V.	A randomized, double-blind, placebo-controlled study of the efficacy and safety of ampasse in the treatment of chronic cerebral ischemia	Zhurnal nevrologii i psikhiatrii imeni S.S.Korsakova	10.17116/jnevro201911904121		Excluded	Irrelevant			Pubmed	18/03/2023
53	9ELUFIJI	journalArticle	2014	Furey, S. A.; Hull, S. G.; Leibowitz, M. T.; Jayawardena, S.; Roth, T.	A randomized, double-blind, placebo-controlled, multicenter, 28-day, polysomnographic study of gabapentin in transient insomnia induced by sleep phase advance; 25317091	Journal of Clinical Sleep Medicine	10.5664/jcsm.4110	https://www.scopus.com/inward/record.uri?eid=2-s2.0-84908481339&doi=10.5664%2fjcsm.4110&partnerID=40&md5=0dd28a86d3b9eb384c5b6cb2ce26cd4f	Excluded	Irrelevant			Scopus	18/03/2023
54	FWFV5JYE	journalArticle	2013	Apovian, C. M.; Aronne, L.; Rubino, D.; Still, C.; Wyatt, H.; Burns, C.; Kim, D.; Dunayevich, E.	A randomized, phase 3 trial of naltrexone SR/bupropion SR on weight and obesity-related risk factors (COR-II); 23408728	Obesity	10.1002/oby.20309	https://www.scopus.com/inward/record.uri?eid=2-s2.0-84879324574&doi=10.1002%2foby.20309&partnerID=40&md5=e70af64dcf14c03449103be2a6ca6fc6	Excluded	Irrelevant			Scopus	18/03/2023
55	H47RB39Q	journalArticle	2016	Muneer, A.	A rare neuropsychiatric presentation of adult-onset Wilson's disease; 28666514	Journal of the College of Physicians and Surgeons Pakistan		https://www.scopus.com/inward/record.uri?eid=2-s2.0-85039987851&partnerID=40&md5=20a066a31b8debb262de03dc0632264f	Excluded	Irrelevant			Scopus	18/03/2023
56	DAD3Q7FK	journalArticle	2022	Krasenbaum, L. J.; Pedarla, V. L.; Thompson, S. F.; Tangirala, K.; Cohen, J. M.; Driessen, M. T.	A real-world study of acute and preventive medication use, adherence, and persistence in patients prescribed fremanezumab in the United States; 35508970	Journal of Headache and Pain	10.1186/s10194-022-01413-z	https://www.scopus.com/inward/record.uri?eid=2-s2.0-85129423709&doi=10.1186%2fs10194-022-01413-z&partnerID=40&md5=568118d98b17137ab5ab92b1440c6861	Excluded	Irrelevant			Scopus	18/03/2023
57	VIZ78FYU	journalArticle	2020	Aydin Sünbül, E.; Karaci, R.; Mayda Domaç, F.	A reason for admission to the sleep outpatient clinic during covid-19 pandemic: Insomnia	Duzce Medical Journal	10.18678/dtfd.782300	https://www.scopus.com/inward/record.uri?eid=2-s2.0-85097188115&doi=10.18678%2fdtfd.782300&partnerID=40&md5=6926a1358a6c9ea9f59d0a880e9e589b	Excluded	Irrelevant			Scopus	18/03/2023
58	J8ZUE2IK	journalArticle	0	Breshears, Jonathan D.; Haddad, Alexander F.; Viner, Jennifer; Rau, Johnny; Sankaran, Sujatha; McDermott, Michael W.	A Reduced Exogenous Steroid Taper for Postoperative Brain Tumor Patients-A Case-Control Study	World neurosurgery	10.1016/j.wneu.2018.12.173		Excluded	Irrelevant			Pubmed	18/03/2023
59	2XC4RPRM	journalArticle	0	Sieminski, Mariusz; Partinen, Markku	A Relationship between Periodic Limb Movements in Sleep and High Nocturnal Blood Pressure Values in Patients with Insomnia	Journal of clinical sleep medicine : JCSM : official publication of the American Academy of Sleep Medicine	10.5664/jcsm.5888		Excluded	Irrelevant			Pubmed	18/03/2023
60	YJXZM8VZ	journalArticle	0	Thiese, Matthew S.; Hanowski, Richard J.; Moffitt, Gary; Kales, Stefanos N.; Porter, Richard J.; Ronna, Brenden; Hartenbaum, Natalie; Hegmann, Kurt T.	A retrospective analysis of cardiometabolic health in a large cohort of truck drivers compared to the American working population	American Journal of Industrial Medicine	10.1002/ajim.22795		Excluded	Irrelevant			Pubmed	18/03/2023
61	YCCD4LXL	journalArticle	2016	Pugh, M. J.; Finley, E. P.; Wang, C. -P; Copeland, L. A.; Jaramillo, C. A.; Swan, A. A.; Elnitsky, C. A.; Leykum, L. K.; Mortensen, E. M.; Eapen, B. A.; Noel, P. H.; Pugh, J. A.; The TRACC, Research Team	A retrospective cohort study of comorbidity trajectories associated with traumatic brain injury in veterans of the Iraq and Afghanistan wars; 27834535	Brain Injury	10.1080/02699052.2016.1219055	https://www.scopus.com/inward/record.uri?eid=2-s2.0-84995486927&doi=10.1080%2f02699052.2016.1219055&partnerID=40&md5=a0cc41a2ef5f9492b36c686b848043b5	Excluded	Irrelevant			Scopus	18/03/2023
62	NCDQYAN5	journalArticle	2019	Singh, I.; Oosthuizen, F.	A retrospective review on benzodiazepine use: A case study from a chronic dispensary unit; 30834865	South African Medical Journal	10.7196/SAMJ.2019.v109i2.13347	https://www.scopus.com/inward/record.uri?eid=2-s2.0-85062428935&doi=10.7196%2fSAMJ.2019.v109i2.13347&partnerID=40&md5=5afc147a9db14b5ae09c20357f95dce3	Excluded	Irrelevant			Scopus	18/03/2023
63	YYV9FEUH	journalArticle	2016	Chue, P.; Chue, J.	A review of aripiprazole long-acting injection; 26713457	Current medical research and opinion	10.1185/03007995.2015.1123145	https://www.scopus.com/inward/record.uri?eid=2-s2.0-84959207750&doi=10.1185%2f03007995.2015.1123145&partnerID=40&md5=c7e1c293112b14dcb87cc6a0c174f3a5	Excluded	Irrelevant			Scopus	18/03/2023
64	EL5B7ZN9	journalArticle	2020	Ryan, C.; Wefel, J. S.; Morgans, A. K.	A review of prostate cancer treatment impact on the CNS and cognitive function; 31844181	Prostate Cancer and Prostatic Diseases	10.1038/s41391-019-0195-5	https://www.scopus.com/inward/record.uri?eid=2-s2.0-85076887975&doi=10.1038%2fs41391-019-0195-5&partnerID=40&md5=ce8455f66c18cbc8c9e18b5134c64175	Excluded	Irrelevant			Scopus	18/03/2023
65	8A6TD89E	journalArticle	2021	Maciejewska, K.; Czarnecka, K.; Szymański, P.	A review of the mechanisms underlying selected comorbidities in Alzheimer’s disease; 34121170	Pharmacological Reports	10.1007/s43440-021-00293-5	https://www.scopus.com/inward/record.uri?eid=2-s2.0-85107779688&doi=10.1007%2fs43440-021-00293-5&partnerID=40&md5=77a1ae5ae1aa2028c3be97a3d4a64bf0	Excluded	Irrelevant			Scopus	18/03/2023
66	3YCMN36N	journalArticle	0	Zeng, Lizhu; Zhang, Huagen; He, Yongjun; Lai, Bifa; Huang, Zhen; Lin, Li; Zhong, Zhixiong; Guo, Xuemin	A severe COVID-19 case with schizophrenia as well as other chronic diseases	Brazilian journal of medical and biological research = Revista brasileira de pesquisas medicas e biologicas	10.1590/1414-431X202010426		Excluded	Irrelevant			Pubmed	18/03/2023
67	EYWSVGT2	journalArticle	2021	Zeng, L.; Zhang, H.; He, Y.; Lai, B.; Huang, Z.; Lin, L.; Zhong, Z.; Guo, X.	A severe COVID-19 case with schizophrenia as well as other chronic diseases; 33470392	Brazilian Journal of Medical and Biological Research	10.1590/1414-431x202010426	https://www.scopus.com/inward/record.uri?eid=2-s2.0-85099685140&doi=10.1590%2f1414-431x202010426&partnerID=40&md5=b9ebd4e96030f5564e0225f9de8d0829	Excluded	Duplicate			Scopus	18/03/2023
68	N6FQY44G	journalArticle	2017	Sugiyama, T.; Mizuno, M.; Aoki, Y.; Sakurai, M.; Nishikawa, T.; Ueda, E.; Tajima, K.; Takeshima, N.	A single-arm study evaluating bevacizumab, cisplatin, and paclitaxel followed by single-agent bevacizumab in Japanese patients with advanced cervical cancer; 27803033	Japanese journal of clinical oncology	10.1093/jjco/hyw143	https://www.scopus.com/inward/record.uri?eid=2-s2.0-85014551051&doi=10.1093%2fjjco%2fhyw143&partnerID=40&md5=322310400c41a78ec4bcf242dc3ab39c	Excluded	Irrelevant			Scopus	18/03/2023
69	JGWGTSU5	journalArticle	2023	Ueda, Y.; Hayashi, F.; Ohira, T.; Maeda, M.; Yasumura, S.; Miura, I.; Itagaki, S.; Shimabukuro, M.; Nakano, H.; Kamiya, K.; Yabe, H.	A Six-Year Prospective Study on Problem Drinking among Evacuees of the Great East Japan Earthquake: The Fukushima Health Management Survey; 36612640	International Journal of Environmental Research and Public Health	10.3390/ijerph20010319	https://www.scopus.com/inward/record.uri?eid=2-s2.0-85145738732&doi=10.3390%2fijerph20010319&partnerID=40&md5=9daa2e8204e742ecea4c91804d7ea0ee	Excluded	Irrelevant			Scopus	18/03/2023
70	TGJP3Q4Z	journalArticle	2015	Muhil, M.; Umapathysembian, X. X. X.; Subramaniyan, T.	A study on sleep hygiene & associated health hazard in shift workers	International Journal of Pharma and Bio Sciences		https://www.scopus.com/inward/record.uri?eid=2-s2.0-85082372657&partnerID=40&md5=7fb259bed720f13bdd3ccff77736ec47	Excluded	Irrelevant			Scopus	18/03/2023
71	4QMSF7WU	journalArticle	2019	Das, A.; Sridevi, S.; Venkatesh, N.; Senthil Kumar, T.	A study to find barriers for physical activity among chronic kidney disease patients	Indian Journal of Public Health Research and Development	10.37506/v10/i12/2019/ijphrd/191994	https://www.scopus.com/inward/record.uri?eid=2-s2.0-85089766836&doi=10.37506%2fv10%2fi12%2f2019%2fijphrd%2f191994&partnerID=40&md5=f48637b1e168b470089b7740bf7cdba8	Excluded	Irrelevant			Scopus	18/03/2023
72	Y6DN6L7C	journalArticle	2017	Black, R. J.; Goodman, S. M.; Ruediger, C.; Lester, S.; Mackie, S. L.; Hill, C. L.	A survey of glucocorticoid adverse effects and benefits in rheumatic diseases: The patient perspective; 28926469	Journal of Clinical Rheumatology	10.1097/RHU.0000000000000585	https://www.scopus.com/inward/record.uri?eid=2-s2.0-85037037087&doi=10.1097%2fRHU.0000000000000585&partnerID=40&md5=05f0143a84e4f0242b6f5d4db4d3dfa6	Excluded	Irrelevant			Scopus	18/03/2023
73	C9A8DWYE	journalArticle	2017	Squires, H.; Poku, E.; Bermejo, I.; Cooper, K.; Stevens, J.; Hamilton, J.; Wong, R.; Denniston, A.; Pearce, I.; Quhill, F.	A systematic review and economic evaluation of adalimumab and dexamethasone for treating non-infectious intermediate uveitis, posterior uveitis or panuveitis in adults; 29183563	Health technology assessment	10.3310/hta21680	https://www.scopus.com/inward/record.uri?eid=2-s2.0-85037636761&doi=10.3310%2fhta21680&partnerID=40&md5=511245815d7b96a695e18ef352e1e80b	Excluded	Irrelevant			Scopus	18/03/2023
74	NVNJABU8	journalArticle	1998	Duckett, L.; Henly, S.; Avery, M.; Potter, S.; Hills-Bonczyk, S.; Hulden, R.	A theory of planned behavior-based structural model for breast-feeding	Nurs Res	10.1097/00006199-199811000-00006	https://doi.org/10.1097/00006199-199811000-00006	Excluded	Irrelevant			Pubmed	18/03/2023
75	NZXFN4AW	journalArticle	0	Szentkirályi, András; Völzke, Henry; Hoffmann, Wolfgang; Happe, Svenja; Berger, Klaus	A time sequence analysis of the relationship between cardiovascular risk factors, vascular diseases and restless legs syndrome in the general population	Journal of sleep research	10.1111/jsr.12040		Excluded	Irrelevant			Pubmed	18/03/2023
76	X8MF4SQ4	journalArticle	2021	Brzezinski, A.; Mascarenhas, D.; Simon, M.; Kayiaros, S.	A Unique Complication of Femoral Broach Fracture and Incarceration During Total Hip Arthroplasty	Arthroplasty Today	10.1016/j.artd.2021.07.011	https://www.scopus.com/inward/record.uri?eid=2-s2.0-85122762612&doi=10.1016%2fj.artd.2021.07.011&partnerID=40&md5=dd93265113a28c7978e025ad8c6df4cd	Excluded	Irrelevant			Scopus	18/03/2023
77	A6L89AXR	journalArticle	2021	Spetsieris, N.; Boukovala, M.; Alafis, I.; Davis, J.; Zurita, A.; Wang, X.; Tu, S. -M; Chapin, B. F.; Aparicio, A.; Corn, P.; Wang, J.; Subudhi, S. K.; Araujo, J.; Papadopoulos, J.; Pruitt, L.; Weldon, J. A.; Logothetis, C. J.; Efstathiou, E.	Abiraterone acetate plus prednisone in non-metastatic biochemically recurrent castration-naïve prostate cancer; 34536949	European journal of cancer	10.1016/j.ejca.2021.06.017	https://www.scopus.com/inward/record.uri?eid=2-s2.0-85114820654&doi=10.1016%2fj.ejca.2021.06.017&partnerID=40&md5=2ef4fd705b676a9549a1ff5c9781ebd1	Excluded	Irrelevant			Scopus	18/03/2023
78	8M568W2S	journalArticle	2014	Khan, A.; Musgnung, J.; Ramey, T.; Messig, M.; Buckley, G.; Ninan, P. T.	Abrupt discontinuation compared with a 1-week taper regimen in depressed outpatients treated for 24 weeks with desvenlafaxine 50 mg/d; 24717247	Journal of clinical psychopharmacology	10.1097/JCP.0000000000000100	https://www.scopus.com/inward/record.uri?eid=2-s2.0-84900491277&doi=10.1097%2fJCP.0000000000000100&partnerID=40&md5=55679718cc6925c20ad4d50d549de384	Excluded	Irrelevant			Scopus	18/03/2023
79	MAZN4X4H	journalArticle	0	MartinezAguirre-Betolaza, Aitor; Maldonado-Martín, Sara; Corres, Pablo; Gorostegi-Anduaga, Ilargi; Aispuru, G. Rodrigo; Mujika, Iñigo	Actigraphy-based sleep analysis in sedentary and overweight/obese adults with primary hypertension: data from the EXERDIET-HTA study	Sleep & breathing = Schlaf & Atmung	10.1007/s11325-019-01813-7		Excluded	Irrelevant			Pubmed	18/03/2023
80	4I5NYLGU	journalArticle	0	Hill, LaBarron K.; Wu, Jade Q.; Hinderliter, Alan L.; Blumenthal, James A.; Sherwood, Andrew	Actigraphy-Derived Sleep Efficiency Is Associated With Endothelial Function in Men and Women With Untreated Hypertension	American journal of hypertension	10.1093/ajh/hpaa167		Excluded	Irrelevant			Pubmed	18/03/2023
81	K2GJL6AL	journalArticle	2017	Vandenberghe, R.; Riviere, M. -E; Caputo, A.; Sovago, J.; Maguire, R. P.; Farlow, M.; Marotta, G.; Sanchez-Valle, R.; Scheltens, P.; Ryan, J. M.; Graf, A.	Active Aβ immunotherapy CAD106 in Alzheimer's disease: A phase 2b study	Alzheimer's and Dementia: Translational Research and Clinical Interventions	10.1016/j.trci.2016.12.003	https://www.scopus.com/inward/record.uri?eid=2-s2.0-85012299260&doi=10.1016%2fj.trci.2016.12.003&partnerID=40&md5=24b415d67b73fc1594b84e564b7b0123	Excluded	Irrelevant			Scopus	18/03/2023
82	5ELB7WE9	journalArticle	2022	Abdel-Qader, D.; Abdel-Qader, H.; Silverthorne, J.; Kongkaew, C.; Al Meslamani, A. Z.; Hayajneh, W.; Ata, O. M. A.; Shnaigat, W.; AbuRuz, S.; Al Nsour, M.; Alhariri, A.; Shnewer, K.; Da’ssan, M.; Obeidat, N. M.; Nusair, K. E.; Jalamdeh, M. S.; Hawari, F.; Khader, K.; Hakim, T.; Hammad, F. A.; Al Qudah, M.; Asad, M.	Active Safety Surveillance of Four Types of COVID-19 Vaccines: A National Study from Jordan; 35999428	Clinical Drug Investigation	10.1007/s40261-022-01191-1	https://www.scopus.com/inward/record.uri?eid=2-s2.0-85136831715&doi=10.1007%2fs40261-022-01191-1&partnerID=40&md5=69a2ca5561357b091ccd9c07dd004c36	Excluded	Irrelevant			Scopus	18/03/2023
83	V9HR6XGY	journalArticle	2022	Murata, F.; Maeda, M.; Ishiguro, C.; Fukuda, H.	Acute and delayed psychiatric sequelae among patients hospitalised with COVID-19: a cohort study using LIFE study data	General Psychiatry	10.1136/gpsych-2022-100802	https://www.scopus.com/inward/record.uri?eid=2-s2.0-85134803068&doi=10.1136%2fgpsych-2022-100802&partnerID=40&md5=523c1dd2cc0bdab097de30aa064aeb3b	Excluded	Irrelevant			Scopus	18/03/2023
84	5PQAIHYX	journalArticle	2017	Brennan, B. P.; Admon, R.; Perriello, C.; LaFlamme, E. M.; Athey, A. J.; Pizzagalli, D. A.; Hudson, J. I.; Pope, H. G., J.; Jensen, J. E.	Acute change in anterior cingulate cortex GABA, but not glutamine/glutamate, mediates antidepressant response to citalopram; 28892734	Psychiatry Research - Neuroimaging	10.1016/j.pscychresns.2017.08.009	https://www.scopus.com/inward/record.uri?eid=2-s2.0-85029164455&doi=10.1016%2fj.pscychresns.2017.08.009&partnerID=40&md5=f990d767d703eaaa4c0b2da0fb687a6d	Excluded	Irrelevant			Scopus	18/03/2023
85	W242M7ZQ	journalArticle	2015	Liakoni, E.; Dolder, P. C.; Rentsch, K.; Liechti, M. E.	Acute health problems due to recreational drug use in patients presenting to an urban emergency department in Switzerland; 26218967	Swiss Medical Weekly	10.4414/smw.2015.14166	https://www.scopus.com/inward/record.uri?eid=2-s2.0-84965087490&doi=10.4414%2fsmw.2015.14166&partnerID=40&md5=2ca22cf8fad9a93c9e40b9104c28ccb6	Excluded	Irrelevant			Scopus	18/03/2023
86	66SV8QJ2	journalArticle	2021	Sahan, E.; Tangilntiz, A.	Acute hypertriglyceridemia and hyperglycemia related to mirtazapine: A case report	Kuwait Medical Journal		https://www.scopus.com/inward/record.uri?eid=2-s2.0-85109069691&partnerID=40&md5=a1926b3e707971848ee976efddee7941	Excluded	Irrelevant			Scopus	18/03/2023
87	NIZXLT2G	journalArticle	0	Sprenger, Steven; Bare, J. Pilar; Kashyap, Rahul; Cardella, Luigi	Acute mania following COVID-19 in a woman with no past psychiatric history case report	BMC psychiatry	10.1186/s12888-022-04110-y		Excluded	Irrelevant			Pubmed	18/03/2023
88	KG49RIAB	journalArticle	2021	Flannery, P.; Yang, I.; Keyvani, M.; Sakoulas, G.	Acute Psychosis Due to Anti-N-Methyl D-Aspartate Receptor Encephalitis Following COVID-19 Vaccination: A Case Report	Frontiers in Neurology	10.3389/fneur.2021.764197	https://www.scopus.com/inward/record.uri?eid=2-s2.0-85119448704&doi=10.3389%2ffneur.2021.764197&partnerID=40&md5=ccc6b7c389d7493bb3ec57b932f226c6	Excluded	Irrelevant			Scopus	18/03/2023
89	69BTCEKR	journalArticle	2018	Patrizio, E.; Vezza, C.; Manzoni, A.; Clerici, M.; Mandelli, C.; Schinco, G. L.; Cesari, M.	Acute psychosis in a patient with metabolic disorder and receiving anti-epileptic therapy with levetiracetam; 30548779	Geriatrics and Gerontology International	10.1111/ggi.13544	https://www.scopus.com/inward/record.uri?eid=2-s2.0-85058538330&doi=10.1111%2fggi.13544&partnerID=40&md5=97ac58500504c33bbe0c45cb19a1a842	Excluded	Irrelevant			Scopus	18/03/2023
90	P5KRJMGD	journalArticle	2022	El Bouchalli, W.; El Mir, K.; El Jabiry, S. -E; Berrimi, M.	Acute psychotic episode inaugurating a primary hyperaldosteronism: a case report; 36699970	Pan African Medical Journal	10.11604/pamj.2022.43.103.32944	https://www.scopus.com/inward/record.uri?eid=2-s2.0-85146458822&doi=10.11604%2fpamj.2022.43.103.32944&partnerID=40&md5=29243f68cc5b4d068816484199fd7454	Excluded	Irrelevant			Scopus	18/03/2023
91	W4RS55AU	journalArticle	2016	Tamim, H.; Ghandour, L. A.; Shamsedine, L.; Charafeddine, L.; Nasser, F.; Khalil, Y.	Adaptation and validation of the Arabic version of the infant breastfeeding knowledge questionnaire among Lebanese women	J Hum Lact	10.1177/0890334416663474	https://doi.org/10.1177/0890334416663474	Excluded	Irrelevant			Pubmed	18/03/2023
92	PRZEEJW2	journalArticle	0	Geng, Tingting; Li, Xiang; Ma, Hao; Heianza, Yoriko; Qi, Lu	Adherence to a Healthy Sleep Pattern and Risk of Chronic Kidney Disease: The UK Biobank Study	Mayo Clinic proceedings	10.1016/j.mayocp.2021.08.028		Excluded	Irrelevant			Pubmed	18/03/2023
93	DCRSCX8K	journalArticle	0	Oliveira, Roseane Feitosa de; Daniele, Thiago Medeiros da Costa; Façanha, Cristina Figueiredo Sampaio; Forti, Adriana Costa E.; Bruin, Pedro Felipe Carvalhedo de; Bruin, Veralice Meireles Sales de	Adiponectin levels and sleep deprivation in patients with endocrine metabolic disorders	Revista da Associacao Medica Brasileira (1992)	10.1590/1806-9282.64.12.1122		Excluded	Irrelevant			Pubmed	18/03/2023
94	Z7LXF8A7	journalArticle	2019	Kuster, K.; Armitage, A.; Bourgeois, J. A.	Adjustment Distress to Successful Deep Brain Stimulation for Essential Tremor: Unexpected Intrapsychic Conflict in Response to Symptom Control; 30827494	Psychosomatics	10.1016/j.psym.2019.02.006	https://www.scopus.com/inward/record.uri?eid=2-s2.0-85062074939&doi=10.1016%2fj.psym.2019.02.006&partnerID=40&md5=6e44f9dd89f3fcceb97759904361335d	Excluded	Irrelevant			Scopus	18/03/2023
95	NLB3AUHV	journalArticle	2020	Hammett, E. K.; Fernandez-Carbonell, C.; Crayne, C.; Boneparth, A.; Cron, R. Q.; Radhakrishna, S. M.	Adolescent Sjogren's syndrome presenting as psychosis: A case series; 32046763	Pediatric Rheumatology	10.1186/s12969-020-0412-8	https://www.scopus.com/inward/record.uri?eid=2-s2.0-85079334094&doi=10.1186%2fs12969-020-0412-8&partnerID=40&md5=46a0d0174d0cbb16bfb7d5e14a28c879	Excluded	Under 18 years			Scopus	18/03/2023
96	ICW5JKZ6	journalArticle	2021	Rasras, H.; Laouan, F.; Jabi, R.; Mohammed, B.; El Ouafi, N.; Ismaili, N.	Adrenal adenoma as a cause of atypical psychosis: Presentation, diagnosis, surgical technique and outcome (case report with a brief literature review)	International Journal of Surgery Case Reports	10.1016/j.ijscr.2021.106187	https://www.scopus.com/inward/record.uri?eid=2-s2.0-85111038874&doi=10.1016%2fj.ijscr.2021.106187&partnerID=40&md5=e3bb913d509a171e34d4ae487098d5ec	Excluded	Irrelevant			Scopus	18/03/2023
97	N4MBME4G	journalArticle	2002	Harpaz, Itzhak	Advantages and disadvantages of telecommuting for the individual, organization and society	Work Study	10.1108/00438020210418791	https://www.emerald.com/insight/content/doi/10.1108/00438020210418791/full/html	Excluded	Irrelevant			Pubmed	18/03/2023
98	CUE25D2D	journalArticle	0	Dorji, N.; Dunne, M.; Deb, S.	Adverse childhood experiences: association with physical and mental health conditions among older adults in Bhutan	Public health	10.1016/j.puhe.2020.02.013		Excluded	Irrelevant			Pubmed	18/03/2023
99	5KRUSMWJ	journalArticle	2016	Birbal, S.; Dheda, M.; Ojewole, E.; Oosthuizen, F.	Adverse drug reactions associated with antiretroviral therapy in South Africa; 27681148	African Journal of AIDS Research	10.2989/16085906.2016.1191519	https://www.scopus.com/inward/record.uri?eid=2-s2.0-84989940158&doi=10.2989%2f16085906.2016.1191519&partnerID=40&md5=e4333efdebd60d9288133818685017c7	Excluded	Irrelevant			Scopus	18/03/2023
100	ICG2SXZ2	journalArticle	2013	Jayanthi, C. R.; Divyashree, M.; Sushma, M.	Adverse drug reactions in psychiatry outpatients: Clinical spectrum, causality and avoidability	Journal of Chemical and Pharmaceutical Research		https://www.scopus.com/inward/record.uri?eid=2-s2.0-84884377915&partnerID=40&md5=4d83238c4a8a4f7cc70f145c575b380f	Excluded	Irrelevant			Scopus	18/03/2023
101	9FIH32S5	journalArticle	2015	Kröger, E.; Mouls, M.; Wilchesky, M.; Berkers, M.; Carmichael, P. -H; van Marum, R.; Souverein, P.; Egberts, T.; Laroche, M. -L	Adverse Drug Reactions Reported With Cholinesterase Inhibitors: An Analysis of 16 Years of Individual Case Safety Reports From VigiBase; 26324356	Annals of Pharmacotherapy	10.1177/1060028015602274	https://www.scopus.com/inward/record.uri?eid=2-s2.0-84944611043&doi=10.1177%2f1060028015602274&partnerID=40&md5=b99f29a3305782673e002c084773beba	Excluded	Irrelevant			Scopus	18/03/2023
102	4ZWP4C5Q	journalArticle	2022	Barbieri, M. A.; Sorbara, E. E.; Battaglia, A.; Cicala, G.; Rizzo, V.; Spina, E.; Cutroneo, P. M.	Adverse Drug Reactions with Drugs Used in Multiple Sclerosis: An Analysis from the Italian Pharmacovigilance Database	Frontiers in Pharmacology	10.3389/fphar.2022.808370	https://www.scopus.com/inward/record.uri?eid=2-s2.0-85126221155&doi=10.3389%2ffphar.2022.808370&partnerID=40&md5=568087dbb2d9e4f8df9f6d3901405c83	Excluded	Irrelevant			Scopus	18/03/2023
103	UVVNWTZF	journalArticle	0	Gupta, Ajay; Thompson, David; Whitehouse, Andrew; Collier, Tim; Dahlof, Bjorn; Poulter, Neil; Collins, Rory; Sever, Peter; ASCOT Investigators	Adverse events associated with unblinded, but not with blinded, statin therapy in the Anglo-Scandinavian Cardiac Outcomes Trial-Lipid-Lowering Arm (ASCOT-LLA): a randomised double-blind placebo-controlled trial and its non-randomised non-blind extension phase	Lancet (London, England)	10.1016/S0140-6736(17)31075-9		Excluded	Irrelevant			Pubmed	18/03/2023
104	76XUTGQC	journalArticle	2017	Petrous, J.; Furmaga, K.	Adverse reaction with suvorexant for insomnia: Acute worsening of depression with emergence of suicidal thoughts; 29066641	BMJ Case Reports	10.1136/bcr-2017-222037	https://www.scopus.com/inward/record.uri?eid=2-s2.0-85032196058&doi=10.1136%2fbcr-2017-222037&partnerID=40&md5=2864ef3ae6782b8805fb20199f50e0c2	Excluded	Irrelevant			Scopus	18/03/2023
105	D9VA2WWC	journalArticle	2018	Mahomoodally, F.; Suroowan, S.; Sreekeessoon, U.	Adverse reactions of herbal medicine—A quantitative assessment of severity in Mauritius	Journal of Herbal Medicine	10.1016/j.hermed.2018.01.006	https://www.scopus.com/inward/record.uri?eid=2-s2.0-85044931142&doi=10.1016%2fj.hermed.2018.01.006&partnerID=40&md5=7c9cd4d6a045a998593c438f15b911ab	Excluded	Irrelevant			Scopus	18/03/2023
106	FVAN8LX4	journalArticle	2015	Lertxundi, U.; Ruiz, A. I.; Aspiazu, M. Á S.; Domingo-Echaburu, S.; García, M.; Aguirre, C.; García-Moncó, J. C.	Adverse reactions to antipsychotics in parkinson disease: An analysis of the Spanish Pharmacovigilance database; 25970275	Clinical neuropharmacology	10.1097/WNF.0000000000000080	https://www.scopus.com/inward/record.uri?eid=2-s2.0-84930074383&doi=10.1097%2fWNF.0000000000000080&partnerID=40&md5=0967bfcf79027e24eb3d8fd6dae64604	Excluded	Irrelevant			Scopus	18/03/2023
107	KS3CP9K3	journalArticle	0	Tsiptsios, Dimitrios; Matziridis, Anestis; Ouranidis, Andreas; Triantafyllis, Andreas S.; Terzoudi, Aikaterini; Tsamakis, Konstantinos; Rizos, Emmanouil; Mueller, Christoph; Steiropoulos, Paschalis; Vorvolakos, Theofanis; Serdari, Aspasia; Tripsianis, Gregory	Age and gender effects on the association of sleep insufficiency with hypertension among adults in Greece	Future cardiology	10.2217/fca-2020-0198		Excluded	Irrelevant			Pubmed	18/03/2023
108	ZNE9R77N	journalArticle	0	Song, Q.; Liu, X.; Wang, X.; Wu, S.	Age- and gender-specific associations between sleep duration and incident hypertension in a Chinese population: the Kailuan study	Journal of human hypertension	10.1038/jhh.2015.118		Excluded	Irrelevant			Pubmed	18/03/2023
109	6VTMG5JJ	journalArticle	0	Chen, Hui; Cao, Yaying; Ma, Yuan; Xu, Weili; Zong, Geng; Yuan, Changzheng	Age- and sex-specific modifiable risk factor profiles of dementia: evidence from the UK Biobank	European journal of epidemiology	10.1007/s10654-022-00952-8		Excluded	Irrelevant			Pubmed	18/03/2023
110	TS3JWY7D	journalArticle	2021	Chen, P. -H; Tsai, S. -Y; Pan, C. -H; Chang, H. -M; Chen, Y. -L; Su, S. -S; Chen, C. -C; Kuo, C. -J	Age Effect on Incidence, Physical, and Psychiatric Comorbidity for Sudden Cardiac Death in Schizophrenia: Effet de l’âge sur l’incidence, la comorbidité physique et psychiatrique de la mort cardiaque subite dans la schizophrénie; 32799653	Canadian Journal of Psychiatry	10.1177/0706743720948429	https://www.scopus.com/inward/record.uri?eid=2-s2.0-85089526086&doi=10.1177%2f0706743720948429&partnerID=40&md5=44df1f0312833c0019f830e89104cc7f	Excluded	Irrelevant			CINHAL	18/03/2023
111	TGEKSQJN	journalArticle	0	Chen, Pao-Huan; Tsai, Shang-Ying; Pan, Chun-Hung; Chang, Hu-Ming; Chen, Yi-Lung; Su, Sheng-Siang; Chen, Chiao-Chicy; Kuo, Chian-Jue	Age Effect on Incidence, Physical, and Psychiatric Comorbidity for Sudden Cardiac Death in Schizophrenia: Effet de l'âge sur l'incidence, la comorbidité physique et psychiatrique de la mort cardiaque subite dans la schizophrénie	Canadian journal of psychiatry.Revue canadienne de psychiatrie	10.1177/0706743720948429		Excluded	Duplicate			CINHAL	18/03/2023
112	SR7KQ5PZ	journalArticle	2015	Calabrò, R. S.; Spadaro, L.; Marra, A.; Balletta, T.; Cammaroto, S.; Bramanti, P.	Agenesis of Corpus Callosum and Frontotemporal Dementia: A Casual Finding?; 25194000	American Journal of Alzheimer's Disease and Other Dementias	10.1177/1533317514549410	https://www.scopus.com/inward/record.uri?eid=2-s2.0-84930521275&doi=10.1177%2f1533317514549410&partnerID=40&md5=34266dc47eaf6f238ce99659dcf63de9	Excluded	Irrelevant			Pubmed	18/03/2023
113	KCWMF6I9	journalArticle	2016	Englisch, S.; Jung, H. S.; Lewien, A.; Becker, A.; Nowak, U.; Braun, H.; Thiem, J.; Eisenacher, S.; Meyer-Lindenberg, A.; Zink, M.	Agomelatine for the Treatment of Major Depressive Episodes in Schizophrenia-Spectrum Disorders: An Open-Prospective Proof-of-Concept Study; 27805978	Journal of clinical psychopharmacology	10.1097/JCP.0000000000000587	https://www.scopus.com/inward/record.uri?eid=2-s2.0-84995309190&doi=10.1097%2fJCP.0000000000000587&partnerID=40&md5=6a1636a6661ebdcfc3370cfe66c05354	Excluded	Irrelevant			Scopus	18/03/2023
114	AT984LMG	journalArticle	0	Reeves, Sarah L.; Brown, Devin L.; Chervin, Ronald D.; Morgenstern, Lewis B.; Smith, Melinda A.; Lisabeth, Lynda D.	Agreement between stroke patients and family members for ascertaining pre-stroke risk for sleep apnea	Sleep medicine	10.1016/j.sleep.2013.09.010		Excluded	Irrelevant			Pubmed	18/03/2023
115	JQGZ37SL	journalArticle	2021	Huang, Q. -S; Liu, Y.; Wang, J. -B; Peng, J.; Hou, M.; Liu, H.; Feng, R.; Wang, J. -W; Xu, L. -P; Wang, Y.; Huang, X. -J; Zhang, X. -H	All-trans retinoic acid plus high-dose dexamethasone as first-line treatment for patients with newly diagnosed immune thrombocytopenia: a multicentre, open-label, randomised, controlled, phase 2 trial; 34560012	The Lancet Haematology	10.1016/S2352-3026(21)00240-4	https://www.scopus.com/inward/record.uri?eid=2-s2.0-85115258703&doi=10.1016%2fS2352-3026%2821%2900240-4&partnerID=40&md5=f87f245a4ce121e37f8bbd9a98a25c28	Excluded	Irrelevant			Scopus	18/03/2023
116	A2MKEZ6N	journalArticle	2022	Wu, Y. -J; Liu, H.; Zeng, Q. -Z; Liu, Y.; Wang, J. -W; Wang, W. -S; Jia-Feng; Zhou, H. -B; Huang, Q. -S; He, Y.; Fu, H. -X; Zhu, X. -L; Jiang, Q.; Jiang, H.; Chang, Y. -J; Xu, L. -P; Huang, X. -J; Zhang, X. -H	All-trans retinoic acid plus low-dose rituximab vs low-dose rituximab in corticosteroid-resistant or relapsed ITP; 34665865	Blood	10.1182/blood.2021013393	https://www.scopus.com/inward/record.uri?eid=2-s2.0-85122924716&doi=10.1182%2fblood.2021013393&partnerID=40&md5=0bdf4f7f9ff491fa79720ee1fa27cfac	Excluded	Duplicate			Scopus	18/03/2023
117	PXA3QYRJ	journalArticle	2022	Clemente, I.; Sinatti, G.; Cirella, A.; Santini, S. J.; Balsano, C.	Alteration of Inflammatory Parameters and Psychological Post-Traumatic Syndrome in Long-COVID Patients; 35742355	International Journal of Environmental Research and Public Health	10.3390/ijerph19127103	https://www.scopus.com/inward/record.uri?eid=2-s2.0-85131567597&doi=10.3390%2fijerph19127103&partnerID=40&md5=e812084c2c47eb28c0815ce6e453f53d	Excluded	Irrelevant			Scopus	18/03/2023
118	MKJZJFJK	journalArticle	2021	Walther, L. -M; von Känel, R.; Heimgartner, N.; Zuccarella-Hackl, C.; Ehlert, U.; Wirtz, P. H.	Altered cardiovascular reactivity to and recovery from cold face test-induced parasympathetic stimulation in essential hypertension	Journal of Clinical Medicine	10.3390/jcm10122714	https://www.scopus.com/inward/record.uri?eid=2-s2.0-85114067170&doi=10.3390%2fjcm10122714&partnerID=40&md5=f7b3603f68b748bacc4febef8bee9b07	Excluded	Irrelevant			Scopus	18/03/2023
119	NEHECFPJ	journalArticle	2022	Tyson, B.; Erdodi, L.; Ray, S.; Agarwal, P.	Altered mental status in 71 deaths due to COVID-19; 32985311	International Journal of Neuroscience	10.1080/00207454.2020.1825422	https://www.scopus.com/inward/record.uri?eid=2-s2.0-85091871501&doi=10.1080%2f00207454.2020.1825422&partnerID=40&md5=46bc8ba7d73ded0d7a2d28b3cded7d8c	Excluded	Irrelevant			Scopus	18/03/2023
120	4JUQ9ZIL	journalArticle	0	Montgomery, William; Goren, Amir; Kahle-Wrobleski, Kristin; Nakamura, Tomomi; Ueda, Kaname	Alzheimer's disease severity and its association with patient and caregiver quality of life in Japan: results of a community-based survey	BMC geriatrics	10.1186/s12877-018-0831-2		Excluded	Irrelevant			CINHAL	18/03/2023
121	W8D34PFW	journalArticle	2013	Hosenbocus, S.; Chahal, R.	Amantadine: A review of use in child and adolescent psychiatry	Journal of the Canadian Academy of Child and Adolescent Psychiatry		https://www.scopus.com/inward/record.uri?eid=2-s2.0-84873644391&partnerID=40&md5=a447be85247f82e0f44cc0d028ebaab2	Excluded	Irrelevant			Scopus	18/03/2023
122	2WYBNJ79	journalArticle	2013	Lee, H.; Kim, K. S.; Chae, S. C.; Jeong, M. H.; Kim, D. -S; Oh, B. -H	Ambulatory blood pressure response to once-daily fimasartan: An 8-week, multicenter, randomized, double-blind, active-comparator, parallel-group study in korean patients with mild to moderate essential hypertension; 23932463	Clinical therapeutics	10.1016/j.clinthera.2013.06.021	https://www.scopus.com/inward/record.uri?eid=2-s2.0-84884352357&doi=10.1016%2fj.clinthera.2013.06.021&partnerID=40&md5=c3006d6c6941a83945facab90df7b08c	Excluded	Irrelevant			Scopus	18/03/2023
123	6W3Q3W5I	journalArticle	2013	Yuppa, D. P.; Nichols, S.	Amiodarone-Induced Delirium in Advanced Cancer: A Case Report; 23218061	Psychosomatics	10.1016/j.psym.2012.07.006	https://www.scopus.com/inward/record.uri?eid=2-s2.0-84877817340&doi=10.1016%2fj.psym.2012.07.006&partnerID=40&md5=aa2c855a898f47b15004fbca5ee3034c	Excluded	Irrelevant			Scopus	18/03/2023
124	FN5NQWM2	journalArticle	2014	Er, Mehmet Serhan; Altınel, Elif Cihan; Altınel, Levent; Erten, Recep Abdullah; Eroğlu, Mehmet	An assessment of sleep quality in patients undergoing total knee arthroplasty before and after surgery	Acta orthopaedica et traumatologica turcica	10.3944/AOTT.2014.3163		Excluded	Irrelevant			Pubmed	18/03/2023
125	TPPZNEQH	journalArticle	0	Patel, Minal R.; Janevic, Mary R.; Heeringa, Steven G.; Baptist, Alan P.; Clark, Noreen M.	An examination of adverse asthma outcomes in U.S. Adults with multiple morbidities	Annals of the American Thoracic Society	10.1513/AnnalsATS.201302-032OC		Excluded	Irrelevant			Pubmed	18/03/2023
126	Q3EV2C8L	journalArticle	2022	Dattani, R.; Barwick, T. D.; El Wardany, G.; Gibbons, N.; Mason, J. C.; Morgan, P.; Pusey, C. D.; Tam, F. W. K.; Tomlinson, J. A. P.; RaDaR Rare Disease Group, (RDG)	An international patient-centred study of retroperitoneal fibrosis; 33377941	QJM	10.1093/qjmed/hcaa327	https://www.scopus.com/inward/record.uri?eid=2-s2.0-85127880395&doi=10.1093%2fqjmed%2fhcaa327&partnerID=40&md5=f5f616bbd62799a8ecc8d435c5a05b0f	Excluded	Irrelevant			Scopus	18/03/2023
127	JLBIHU77	journalArticle	2009	Reddel, Helen K.; Taylor, D. Robin; Bateman, Eric D.; Boulet, Louis-Philippe; Boushey, Homer A.; Busse, William W.; Casale, Thomas B.; Chanez, Pascal; Enright, Paul L.; Gibson, Peter G.; de Jongste, Johan C.; Kerstjens, Huib A. M.; Lazarus, Stephen C.; Levy, Mark L.; O'Byrne, Paul M.; Partridge, Martyn R.; Pavord, Ian D.; Sears, Malcolm R.; Sterk, Peter J.; Stoloff, Stuart W.; Sullivan, Sean D.; …	An official American Thoracic Society/European Respiratory Society statement: asthma control and exacerbations: standardizing endpoints for clinical asthma trials and clinical practice	American Journal of Respiratory and Critical Care Medicine	10.1164/rccm.200801-060ST		Excluded	Irrelevant			Pubmed	18/03/2023
128	7ND7WFHR	journalArticle	2019	Choueiri, T. K.; Michaelson, M. D.; Posadas, E. M.; Sonpavde, G. P.; McDermott, D. F.; Nixon, A. B.; Liu, Y.; Yuan, Z.; Seon, B. K.; Walsh, M.; Jivani, M. A.; Adams, B. J.; Theuer, C. P.	An Open Label Phase Ib Dose Escalation Study of TRC105 (Anti-Endoglin Antibody) with Axitinib in Patients with Metastatic Renal Cell Carcinoma; 30190302	Oncologist	10.1634/theoncologist.2018-0299	https://www.scopus.com/inward/record.uri?eid=2-s2.0-85053339494&doi=10.1634%2ftheoncologist.2018-0299&partnerID=40&md5=2329641cfb8a619b8580931669c2e81d	Excluded	Irrelevant			Scopus	18/03/2023
129	B63KX8JD	journalArticle	2014	Pattee, G. L.; Wymer, J. P.; Lomen-Hoerth, C.; Appel, S. H.; Formella, A. E.; Pope, L. E.	An open-label multicenter study to assess the safety of dextromethorphan/quinidine in patients with pseudobulbar affect associated with a range of underlying neurological conditions; 25062507	Current medical research and opinion	10.1185/03007995.2014.940040	https://www.scopus.com/inward/record.uri?eid=2-s2.0-84908608356&doi=10.1185%2f03007995.2014.940040&partnerID=40&md5=e46d6ca6e29f5fef73a25040047c4bba	Excluded	Irrelevant			Scopus	18/03/2023
130	U57IDHWN	journalArticle	2020	Chen, C. I.; Cao, Y.; Trudel, S.; Reece, D. E.; Kukreti, V.; Tiedemann, R.; Prica, A.; Paul, H.; Le, L. W.; Levina, O.; Kakar, S.; Lau, A.; Chen, H.; Chen, E.	An open-label, pharmacokinetic study of lenalidomide and dexamethasone therapy in previously untreated multiple myeloma (MM) patients with various degrees of renal impairment–validation of official dosing guidelines; 32476520	Leukemia and Lymphoma	10.1080/10428194.2020.1747064	https://www.scopus.com/inward/record.uri?eid=2-s2.0-85086674428&doi=10.1080%2f10428194.2020.1747064&partnerID=40&md5=65ed570e912d0bac74762391ae4ac5ce	Excluded	Irrelevant			Scopus	18/03/2023
131	E2MQLMTU	journalArticle	2014	Stadler, W. M.; Vaughn, D. J.; Sonpavde, G.; Vogelzang, N. J.; Tagawa, S. T.; Petrylak, D. P.; Rosen, P.; Lin, C. -C; Mahoney, J.; Modi, S.; Lee, P.; Ernstoff, M. S.; Su, W. -C; Spira, A.; Pilz, K.; Vinisko, R.; Schloss, C.; Fritsch, H.; Zhao, C.; Carducci, M. A.	An open-label, single-arm, phase 2 trial of the polo-like kinase inhibitor volasertib (BI 6727) in patients with locally advanced or metastatic urothelial cancer; 24339028	Cancer	10.1002/cncr.28519	https://www.scopus.com/inward/record.uri?eid=2-s2.0-84899409111&doi=10.1002%2fcncr.28519&partnerID=40&md5=ea3fef1a1a36ce99bf4722c8849f221d	Excluded	Irrelevant			Scopus	18/03/2023
132	67GCXGKE	journalArticle	2017	Mameli, C.; Zuccotti, G. V.; Carnovale, C.; Galli, E.; Nannini, P.; Cervia, D.; Perrotta, C.	An update on the assessment and management of metabolic syndrome, a growing medical emergency in paediatric populations; 28111263	Pharmacological Research	10.1016/j.phrs.2017.01.017	https://www.scopus.com/inward/record.uri?eid=2-s2.0-85012277315&doi=10.1016%2fj.phrs.2017.01.017&partnerID=40&md5=d10cd6e2840f8947e9261cf96535b9da	Excluded	Irrelevant			Scopus	18/03/2023
133	3MSYSAVF	journalArticle	2022	Siagian, J. N.; Purwantyastuti; Instiaty; Menaldi, S. L.	Analysis of therapeutic effectiveness and adverse effects of long-term corticosteroids among leprosy patients with reactions: A retrospective cohort study	SAGE Open Medicine	10.1177/20503121221089448	https://www.scopus.com/inward/record.uri?eid=2-s2.0-85128651997&doi=10.1177%2f20503121221089448&partnerID=40&md5=96b16ec5070d5ab9b0a2318e31a0fe79	Excluded	Irrelevant			Scopus	18/03/2023
134	F4N3E7XH	journalArticle	0	Lorenz, F. Jeffrey; Beauchamp-Perez, Francis; Manni, Andrea; Chung, Thomas; Goldenberg, David; Goyal, Neerav	Analysis of Time to Diagnosis and Outcomes Among Adults With Primary Hyperparathyroidism	JAMA network open	10.1001/jamanetworkopen.2022.48332		Excluded	Irrelevant			Scopus	18/03/2023
135	98K9T67B	bookSection	2021	Peltzer, K.; Pengpid, S.	Angina pectoris among middle-aged and older adults in India: Prevalence and correlates from a national cross-sectional survey in 2017-2018	Social and Health Issues among Older Adults in India		https://www.scopus.com/inward/record.uri?eid=2-s2.0-85125513334&partnerID=40&md5=ab1db1c2a8a86ee137ca6ad32f141c1c	Excluded	Irrelevant			Scopus	18/03/2023
136	G5VZ47JE	journalArticle	2022	Peltzer, K.; Pengpid, S.	Angina pectoris among middle-aged and older adults in India: Prevalence and correlates from a national cross-sectional survey in 2017-2018	International Journal on Disability and Human Development		https://www.scopus.com/inward/record.uri?eid=2-s2.0-85128687336&partnerID=40&md5=a4a0b7166b6080e65b207300f891bb98	Excluded	Duplicate			Scopus	18/03/2023
137	RW2BBETI	journalArticle	2022	van Sloten, T. T.; Souverein, P. C.; Stehouwer, C. D. A.; Driessen, J. H. M.	Angiotensin-converting enzyme inhibitors and angiotensin receptor blockers and risk of depression among older people with hypertension; 35388727	Journal of Psychopharmacology	10.1177/02698811221082470	https://www.scopus.com/inward/record.uri?eid=2-s2.0-85129194057&doi=10.1177%2f02698811221082470&partnerID=40&md5=84bc3a0f42c3a2e1b38f8b2e149608fb	Excluded	Irrelevant			Scopus	18/03/2023
138	WTANSDFR	journalArticle	2016	Shen, T. -C; Liang, S. -J; Lin, C. -L; Tu, C. -Y; Hsia, T. -C; Shih, C. -M; Hsu, W. -H	Ankylosing spondylitis and the subsequent risk of sleep disorders: A retrospective population-based cohort study in Taiwan	Journal of Internal Medicine of Taiwan		https://www.scopus.com/inward/record.uri?eid=2-s2.0-84978219388&partnerID=40&md5=5c85af65793cb2567ccbfe034d137651	Excluded	Irrelevant			Scopus	18/03/2023
139	5EZ28YNP	journalArticle	2021	Chi, Y.; Shu, Y.; Ba, Y.; Bai, Y.; Qin, B.; Wang, X.; Xiong, J.; Xu, N.; Zhang, H.; Zhou, J.; Xu, J.; Cheng, Y.; Feng, J.; Hu, C.; Chen, Y.; Chen, Z.; Wang, J.; Dang, C.; Wang, J.; Wan, Y.; Tang, Y.; Wang, D.; liu, J.; Wu, M.; Deng, Y.; Li, X.; Li, Y.; Dong, J.; Jiang, D.; Li, G.; Wu, Q.; Li, J.; Qi, Y.; Sun, Y.; Cai, J.	Anlotinib Monotherapy for Refractory Metastatic Colorectal Cancer: A Double-Blinded, Placebo-Controlled, Randomized Phase III Trial (ALTER0703); 34105207	Oncologist	10.1002/onco.13857	https://www.scopus.com/inward/record.uri?eid=2-s2.0-85108784384&doi=10.1002%2fonco.13857&partnerID=40&md5=c5b2d8e8bbdc11acdce71510d04b455e	Excluded	Irrelevant			Scopus	18/03/2023
140	3FHTTQIA	journalArticle	2014	Miñambres, A.; Cuevas-Esteban, J.; Pardo, M.; Baladón, L.; Planella, M.	Antibiomania after triple therapy for Helicobacter pylori: Two case reports and a review of physiopathology	European Journal of Psychiatry	10.4321/S0213-61632014000200003	https://www.scopus.com/inward/record.uri?eid=2-s2.0-84904498009&doi=10.4321%2fS0213-61632014000200003&partnerID=40&md5=3524a3005fd2bcc2430c47b13be9594a	Excluded	Irrelevant			Scopus	18/03/2023
141	K8DFSVFL	journalArticle	2015	Scaioli, Giacomo; Gualano, Maria R.; Gili, Renata; Masucci, Simona; Bert, Fabrizio; Siliquini, Roberta	Antibiotic Use: A Cross-Sectional Survey Assessing the Knowledge, Attitudes and Practices amongst Students of a School of Medicine in Italy	PLOS ONE	10.1371/journal.pone.0122476	https://dx.plos.org/10.1371/journal.pone.0122476	Excluded	Irrelevant			Pubmed	18/03/2023
142	SC9X68E4	journalArticle	2020	Joung, K. -I; Shin, J. -Y; Kim, S.; Cho, S. -I	Anticholinergic Use among the Elderly with Alzheimer Disease in South Korea: A Population-based Study; 31913963	Alzheimer Disease and Associated Disorders	10.1097/WAD.0000000000000370	https://www.scopus.com/inward/record.uri?eid=2-s2.0-85078007831&doi=10.1097%2fWAD.0000000000000370&partnerID=40&md5=6f3fda918ba402cd1f0c4b8e684ce976	Excluded	Irrelevant			Scopus	18/03/2023
143	GL3I4XX9	journalArticle	0	Breeden, Matthew; Brieler, Jay; Salas, Joanne; Scherrer, Jeffrey F.	Antidepressants and Incident Hypertension in Primary Care Patients	Journal of the American Board of Family Medicine : JABFM	10.3122/jabfm.2018.01.170234		Excluded	Irrelevant			Pubmed	18/03/2023
144	YSHXKDEG	journalArticle	2019	Balasubramaniam, M.; Joshi, P.; Alag, P.; Maher, S. G. S.; Tampi, D.; Gupta, A.; Young, J.; Tampi, R. R.	Antidepressants for anxiety disorders in late-life: A systematic review; 31369663	Annals of Clinical Psychiatry		https://www.scopus.com/inward/record.uri?eid=2-s2.0-85074446271&partnerID=40&md5=c629ada5c2ce73910bc1cbfb77d8f9e6	Excluded	Irrelevant			Scopus	18/03/2023
145	ALEC9S5A	journalArticle	2016	Phillips, R. S.; Friend, A. J.; Gibson, F.; Houghton, E.; Gopaul, S.; Craig, J. V.; Pizer, B.	Antiemetic medication for prevention and treatment of chemotherapy-induced nausea and vomiting in childhood; 26836199	Cochrane Database of Systematic Reviews	10.1002/14651858.CD007786.pub3	https://www.scopus.com/inward/record.uri?eid=2-s2.0-84969522946&doi=10.1002%2f14651858.CD007786.pub3&partnerID=40&md5=407bca8fa357dd4cd134ace8c9467064	Excluded	Irrelevant			Scopus	18/03/2023
146	AHAPI2DJ	journalArticle	2020	Park, D. G.; Kim, T. -J; Yoon, J. H.	Anti-NMDA receptor encephalitis presenting as catatonia associated with pheochromocytoma; 32113069	Parkinsonism and Related Disorders	10.1016/j.parkreldis.2020.02.010	https://www.scopus.com/inward/record.uri?eid=2-s2.0-85079852510&doi=10.1016%2fj.parkreldis.2020.02.010&partnerID=40&md5=265bac3baf57d98b4ef7c7cd1b4c170a	Excluded	Irrelevant			Scopus	18/03/2023
147	XW44EYQ7	journalArticle	2014	Marques, I. B.; Teotónio, R.; Cunha, C.; Bento, C.; Sales, F.	Anti-NMDA receptor encephalitis presenting with total insomnia - A case report; 24210076	Journal of the neurological sciences	10.1016/j.jns.2013.10.034	https://www.scopus.com/inward/record.uri?eid=2-s2.0-84892561664&doi=10.1016%2fj.jns.2013.10.034&partnerID=40&md5=a9ee04271685789ada10e2a619a9cd09	Excluded	Irrelevant			Scopus	18/03/2023
148	93F2LRP6	journalArticle	2015	Kiani, R.; Lawden, M.; Eames, P.; Critchley, P.; Bhaumik, S.; Odedra, S.; Gumber, R.	Anti-NMDA-receptor encephalitis presenting with catatonia and neuroleptic malignant syndrome in patients with intellectual disability and autism; 26693552	BJPsych Bulletin	10.1192/pb.bp.112.041954	https://www.scopus.com/inward/record.uri?eid=2-s2.0-84973535685&doi=10.1192%2fpb.bp.112.041954&partnerID=40&md5=088a4d271e0255a3a590a25d32dc5330	Excluded	Duplicate			Scopus	18/03/2023
149	F8QAFI3F	journalArticle	2020	Meixensberger, S.; Tebartz van Elst, L.; Schweizer, T.; Maier, S. J.; Prüss, H.; Feige, B.; Denzel, D.; Runge, K.; Nickel, K.; Matysik, M.; Venhoff, N.; Domschke, K.; Urbach, H.; Perlov, E.; Endres, D.	Anti-N-Methyl-D-Aspartate-Receptor Encephalitis: A 10-Year Follow-Up	Frontiers in Psychiatry	10.3389/fpsyt.2020.00245	https://www.scopus.com/inward/record.uri?eid=2-s2.0-85085488557&doi=10.3389%2ffpsyt.2020.00245&partnerID=40&md5=c9c9782a032fcd70d21bb5a2619faf06	Excluded	Irrelevant			Scopus	18/03/2023
150	VQIREQ8B	journalArticle	2017	Park, Y.; Huybrechts, K. F.; Cohen, J. M.; Bateman, B. T.; Desai, R. J.; Patorno, E.; Mogun, H.; Cohen, L. S.; Hernandez-Diaz, S.	Antipsychotic medication use among publicly insured pregnant women in the United States; 28617210	Psychiatric Services	10.1176/appi.ps.201600408	https://www.scopus.com/inward/record.uri?eid=2-s2.0-85033789855&doi=10.1176%2fappi.ps.201600408&partnerID=40&md5=5b20c14f920b30461899965823658e6a	Excluded	Irrelevant			Scopus	18/03/2023
151	LJQVL9BK	journalArticle	8	Balog, Piroska; Falger, Paul R. J.; Szabó, Gábor; Rafael, Beatrix; Székely, Andrea; Konkolÿ Thege, Barna	Are vital exhaustion and depression independent risk factors for cardiovascular disease morbidity?	Health Psychology	10.1037/hea0000495	https://search.ebscohost.com/login.aspx?direct=true&db=pdh&AN=2017-14909-001&site=ehost-live	Included	Included	ROBINS-E	Low risk	Scopus	18/03/2023
152	RXVW73SE	journalArticle	2013	Brown, R.; Taylor, M. J.; Geddes, J.	Aripiprazole alone or in combination for acute mania; 24346956	Cochrane Database of Systematic Reviews	10.1002/14651858.CD005000.pub2	https://www.scopus.com/inward/record.uri?eid=2-s2.0-84897574396&doi=10.1002%2f14651858.CD005000.pub2&partnerID=40&md5=0f460aa39dc35580ed129560291a619d	Excluded	Irrelevant			Scopus	18/03/2023
153	VW2T7CFQ	journalArticle	0	Garcia, Carlos E. V.; Drager, Luciano F.; Krieger, Eduardo M.; Negrão, Carlos E.; Bortolotto, Luiz A.; Lorenzi-Filho, Geraldo; Ueno, Linda M.	Arousals are frequent and associated with exacerbated blood pressure response in patients with primary hypertension	American journal of hypertension	10.1093/ajh/hps065		Excluded	Irrelevant			Pubmed	18/03/2023
154	ZYDEQSY3	journalArticle	2012	Mutuli, L. A.; Walingo, M. K.; Othuon, L. A.	Assessing predictive power of psychosocial factors on breastfeeding behavior of mothers attending postnatal clinics in Western Kenya	Infant Child Adolesc Nutr	10.1177/1941406412450614	https://doi.org/10.1177/1941406412450614	Excluded	Irrelevant			Pubmed	18/03/2023
155	24X5CDC4	journalArticle	2021	Fowler‐davis, S.; Young, R.; Maden‐wilkinson, T.; Hameed, W.; Dracas, E.; Hurrell, E.; Bahl, R.; Kilcourse, E.; Robinson, R.; Copeland, R.	Assessing the acceptability of a co‐produced long COVID intervention in an underserved community in the UK; 34948798	International Journal of Environmental Research and Public Health	10.3390/ijerph182413191	https://www.scopus.com/inward/record.uri?eid=2-s2.0-85121396382&doi=10.3390%2fijerph182413191&partnerID=40&md5=bce2e24d8408b30e54500ed4c501a61b	Excluded	Irrelevant			Scopus	18/03/2023
156	5YUIZ5CU	journalArticle	2017	Llorca, P. -M; Lançon, C.; Hartry, A.; Brown, T. M.; DiBenedetti, D. B.; Kamat, S. A.; François, C.	Assessing the burden of treatment-emergent adverse events associated with atypical antipsychotic medications; 28193195	BMC Psychiatry	10.1186/s12888-017-1213-6	https://www.scopus.com/inward/record.uri?eid=2-s2.0-85012975342&doi=10.1186%2fs12888-017-1213-6&partnerID=40&md5=1c34862d7a51624c950cdfef2c18d78c	Excluded	Irrelevant			Scopus	18/03/2023
157	G8HGJMTQ	journalArticle	2020	Jan, S. U. K.; Ali, A.; Asad, A. Z.	Assessing the medical and psychological problems faced by ‘majun-e-falak sair’ addicts	Heroin Addiction and Related Clinical Problems		https://www.scopus.com/inward/record.uri?eid=2-s2.0-85086041480&partnerID=40&md5=36ef4d2b907f89b12b595d53b4f2b993	Excluded	Irrelevant			CINHAL	18/03/2023
158	L6PYWYE5	journalArticle	4	Jan, Sameer Ul Khaliq; Ali, Ahmad; Asad, Amir Zada	Assessing the medical and psychological problems faced by 'Majun-e-falak Sair' addicts	Heroin Addiction & Related Clinical Problems		https://search.ebscohost.com/login.aspx?direct=true&db=ccm&AN=142817290&site=ehost-live	Excluded	Duplicate			CINHAL	18/03/2023
159	JDPMM7TL	journalArticle	0	Iftikhar, Sadaf; Shahid, Saman; Hassan, Muhammad Umar; Ghias, Mamoona	Assessment and prediction of restless leg syndrome (RLS) in patients with diabetes mellitus type II through artificial intelligence (AI)	Pakistan journal of pharmaceutical sciences			Excluded	Irrelevant			Pubmed	18/03/2023
160	HIWF7DPM	journalArticle	2013	Chedraui, P.; Miguel, G. S.; Villacreses, D.; Dominguez, A.; Jaramillo, W.; Escobar, G. S.; Pérez-López, F. R.; Genazzani, A. R.; Simoncini, T.	Assessment of insomnia and related risk factors in postmenopausal women screened for the metabolic syndrome; 23176759	Maturitas	10.1016/j.maturitas.2012.10.017	https://www.scopus.com/inward/record.uri?eid=2-s2.0-84872195429&doi=10.1016%2fj.maturitas.2012.10.017&partnerID=40&md5=f7ecace3e77c6cfcb171ea4bf333684a	Included	Included	ROBINS E	Some concerns	Pubmed	18/03/2023
161	L22FKQVE	journalArticle	2020	Zulu, Annie; Matafwali, Scott K.; Banda, Michelo; Mudenda, Steward	Assessment of knowledge, attitude and practices on antibiotic resistance among undergraduate medical students in the school of medicine at the University of Zambia	International Journal of Basic & Clinical Pharmacology	10.18203/2319-2003.ijbcp20200174	https://www.ijbcp.com/index.php/ijbcp/article/view/3904	Excluded	Irrelevant			Pubmed	18/03/2023
162	7LLQQZWS	journalArticle	0	Wańkowicz, Paweł; Szylińska, Aleksandra; Rotter, Iwona	Assessment of Mental Health Factors among Health Professionals Depending on Their Contact with COVID-19 Patients	International journal of environmental research and public health	10.3390/ijerph17165849		Excluded	Irrelevant			Pubmed	18/03/2023
163	LHCIXP4L	journalArticle	0	Kiełbasa, Grzegorz; Stolarz-Skrzypek, Katarzyna; Pawlik, Artur; Łątka, Monika; Drożdż, Tomasz; Olszewska, Marta; Franczyk, Agata; Czarnecka, Danuta	Assessment of sleep disorders among patients with hypertension and coexisting metabolic syndrome	Advances in medical sciences	10.1016/j.advms.2016.03.005		Excluded	Irrelevant			Pubmed	18/03/2023
164	4SFNQYJ4	journalArticle	0	Monterrosa-Castro, Alvaro; Marrugo-Flórez, Martha; Romero-Pérez, Ivette; Fernández-Alonso, Ana M.; Chedraui, Peter; Pérez-López, Faustino R.	Assessment of sleep quality and correlates in a large cohort of Colombian women around menopause	Menopause (New York, N.Y.)	10.1097/gme.0b013e31826e7649		Excluded	Irrelevant			Pubmed	18/03/2023
165	P93DG8W2	journalArticle	0	Alparslan, Güler Balci; Orsal, Özlem; Unsal, Alaettin	Assessment of Sleep Quality and Effects of Relaxation Exercise on Sleep Quality in Patients Hospitalized in Internal Medicine Services in a University Hospital: The Effect of Relaxation Exercises in Patients Hospitalized	Holistic nursing practice	10.1097/HNP.0000000000000147		Excluded	Irrelevant			Pubmed	18/03/2023
166	RCTWXB6Z	journalArticle	0	Carter, Jason R.; Grimaldi, Daniela; Fonkoue, Ida T.; Medalie, Lisa; Mokhlesi, Babak; Cauter, Eve Van	Assessment of sympathetic neural activity in chronic insomnia: evidence for elevated cardiovascular risk	Sleep	10.1093/sleep/zsy048		Excluded	Irrelevant			Pubmed	18/03/2023
167	2EMURCYE	journalArticle	2021	Nasserie, T.; Hittle, M.; Goodman, S. N.	Assessment of the Frequency and Variety of Persistent Symptoms among Patients with COVID-19: A Systematic Review; 34037731	JAMA Network Open	10.1001/jamanetworkopen.2021.11417	https://www.scopus.com/inward/record.uri?eid=2-s2.0-85107008672&doi=10.1001%2fjamanetworkopen.2021.11417&partnerID=40&md5=a2f68cd640cb4c9d60b1377dbc7d7fce	Excluded	Irrelevant			Scopus	18/03/2023
168	29FVIKX4	journalArticle	2022	Chao, P. -C; Chien, W. -C; Chung, C. -H; Huang, C. -K; Li, H. -M; Tzeng, N. -S	Association Between Antibiotic Treatment of Leptospirosis Infections and Reduced Risk of Dementia: A Nationwide, Cohort Study in Taiwan	Frontiers in Aging Neuroscience	10.3389/fnagi.2022.771486	https://www.scopus.com/inward/record.uri?eid=2-s2.0-85128186355&doi=10.3389%2ffnagi.2022.771486&partnerID=40&md5=982d50f92b37435a76452d6ce7fa9b22	Excluded	Irrelevant			Scopus	18/03/2023
169	54SBAVBY	journalArticle	2018	Lin, W. -S; Huang, T. -F; Chuang, T. -Y; Lin, C. -L; Kao, C. -H	Association between cervical spondylosis and migraine: A nationwide retrospective cohort study; 29587400	International Journal of Environmental Research and Public Health	10.3390/ijerph15040587	https://www.scopus.com/inward/record.uri?eid=2-s2.0-85044447136&doi=10.3390%2fijerph15040587&partnerID=40&md5=53dbdd2fc6a2dbf98ba7e73f773e20b8	Excluded	Irrelevant			Scopus	18/03/2023
170	42B97UPF	journalArticle	0	Wakasugi, Minako; Kazama, Junichiro James; Narita, Ichiei; Iseki, Kunitoshi; Moriyama, Toshiki; Yamagata, Kunihiro; Fujimoto, Shouichi; Tsuruya, Kazuhiko; Asahi, Koichi; Konta, Tsuneo; Kimura, Kenjiro; Kondo, Masahide; Kurahashi, Issei; Ohashi, Yasuo; Watanabe, Tsuyoshi	Association between combined lifestyle factors and non-restorative sleep in Japan: a cross-sectional study based on a Japanese health database	PloS one	10.1371/journal.pone.0108718		Excluded	Irrelevant			Pubmed	18/03/2023
171	EA94TXCI	journalArticle	2021	Fang, Y. -J; Wu, T. -Y; Lai, J. -N; Lin, C. -L; Tien, N.; Lim, Y. -P	Association between Depression, Antidepression Medications, and the Risk of Developing Type 2 Diabetes Mellitus: A Nationwide Population-Based Retrospective Cohort Study in Taiwan; 33506043	BioMed Research International	10.1155/2021/8857230	https://www.scopus.com/inward/record.uri?eid=2-s2.0-85099658667&doi=10.1155%2f2021%2f8857230&partnerID=40&md5=70e959755f74bb9a32cc19c308ab77aa	Excluded	Irrelevant			Scopus	18/03/2023
172	UWT5ZPXQ	journalArticle	2013	Morikawa, M.; Okamoto, N.; Kiuchi, K.; Tomioka, K.; Iwamoto, J.; Harano, A.; Saeki, K.; Fukusumi, M.; Hashimoto, K.; Amano, N.; Hazaki, K.; Yanagi, M.; Iki, M.; Yamada, F.; Kishimoto, T.; Kurumatani, N.	Association between depressive symptoms and metabolic syndrome in Japanese community-dwelling older people: A cross-sectional analysis from the baseline results of the Fujiwara-kyo prospective cohort study; 23526542	International journal of geriatric psychiatry	10.1002/gps.3950	https://www.scopus.com/inward/record.uri?eid=2-s2.0-84887255567&doi=10.1002%2fgps.3950&partnerID=40&md5=3a1ffda36f15a7540c83dc231de0e0ba	Included	Included	ROBINS-E	Low risk	Pubmed	18/03/2023
173	M68QQ8EU	journalArticle	0	Yu, Esther Yee Tak; Yeung, Caitlin Hon Ning; Wan, Eric Yuk Fai; Tang, Eric Ho Man; Wong, Carlos King Ho; Cheung, Bernard Man Yung; Lam, Cindy Lo Kuen	Association between health behaviours and cardiometabolic dysregulation: a population-based survey among healthy adults in Hong Kong	BMJ open	10.1136/bmjopen-2020-043503		Excluded	Irrelevant			Pubmed	18/03/2023
174	PI2YBZ79	journalArticle	0	Zhang, Yanhong; Lin, Yuanyuan; Zhang, Jianwu; Li, Li; Liu, Xinxin; Wang, Tianhe; Gao, Zhenzhong	Association between insomnia and type 2 diabetes mellitus in Han Chinese individuals in Shandong Province, China	Sleep & breathing = Schlaf & Atmung	10.1007/s11325-018-1687-6		Excluded	Irrelevant			Pubmed	18/03/2023
175	JHVMAINB	journalArticle	0	Oh, Yoon-Sang; Kim, Joong-Seok; Park, In-Seok; Song, In-Uk; Son, Young-Min; Park, Jeong-Wook; Yang, Dong-Won; Kim, Hee-Tae; Lee, Kwang-Soo	Association between nocturnal/supine hypertension and restless legs syndrome in patients with Parkinson's disease	Journal of the neurological sciences	10.1016/j.jns.2014.06.056		Excluded	Irrelevant			Pubmed	18/03/2023
176	HTPZFQKK	journalArticle	0	Cheng, Q. S.; Liu, T.; Huang, H. B.; Peng, Y. F.; Jiang, S. C.; Mei, X. B.	Association between personal basic information, sleep quality, mental disorders and erectile function: a cross-sectional study among 334 Chinese outpatients	Andrologia	10.1111/and.12631		Excluded	Irrelevant			Pubmed	18/03/2023
177	AIJXBCSH	journalArticle	2014	Giannini, G.; Zanigni, S.; Melotti, R.; Gögele, M.; Provini, F.; Facheris, M. F.; Cortelli, P.; Pramstaller, P. P.	Association between restless legs syndrome and hypertension: a preliminary population-based study in South Tyrol, Italy	European journal of neurology	10.1111/ene.12244		Excluded	Irrelevant			Pubmed	18/03/2023
178	PGXRHZNI	journalArticle	0	Sunwoo, Jun Sang; Kim, Won Joo; Chu, Min Kyung; Yang, Kwang Ik	Association between Restless Legs Syndrome Symptoms and Self-Reported Hypertension: a Nationwide Questionnaire Study in Korea	Journal of Korean medical science	10.3346/jkms.2019.34.e130		Excluded	Irrelevant			Pubmed	18/03/2023
179	TVL322VG	journalArticle	2015	Umetsu, R.; Abe, J.; Ueda, N.; Kato, Y.; Matsui, T.; Nakayama, Y.; Kinosada, Y.; Nakamura, M.	Association between selective serotonin reuptake inhibitor therapy and suicidality: Analysis of U.S. food and drug administration adverse event reporting system data; 26521821	Biological and Pharmaceutical Bulletin	10.1248/bpb.b15-00243	https://www.scopus.com/inward/record.uri?eid=2-s2.0-84946917108&doi=10.1248%2fbpb.b15-00243&partnerID=40&md5=f61485b58c24f093bad93561cdc49d53	Excluded	Irrelevant			Scopus	18/03/2023
180	4ETGVRW7	journalArticle	0	Lu, Kai; Ding, Rongjing; Tang, Qin; Chen, Jia; Wang, Li; Wang, Changying; Wu, Shouling; Hu, Dayi	Association between self-reported global sleep status and prevalence of hypertension in Chinese adults: data from the Kailuan community	International journal of environmental research and public health	10.3390/ijerph120100488		Excluded	Irrelevant			Scopus	18/03/2023
181	HIFWRQX7	journalArticle	0	Sepahvand, Elham; Jalali, Rostam; Mirzaei, Maryam; Kargar Jahromi, Marzieh	Association between short sleep and body mass index, hypertension among acute coronary syndrome patients in coronary care unit	Global journal of health science	10.5539/gjhs.v7n3p134		Excluded	Irrelevant			Scopus	18/03/2023
182	U4TCAH3T	journalArticle	0	Lin, C-L; Liu, T-C; Lin, F-H; Chung, C-H; Chien, W-C	Association between sleep disorders and hypertension in Taiwan: a nationwide population-based retrospective cohort study	Journal of human hypertension	10.1038/jhh.2016.55		Excluded	Irrelevant			Scopus	18/03/2023
183	6HKX936X	journalArticle	0	Chen, Wei; Wang, Ji-Ping; Wang, Zi-Min; Hu, Peng-Cheng; Chen, Yu	Association between sleep duration and chest pain in US adults: A cross-sectional study	Frontiers in public health	10.3389/fpubh.2022.952075		Excluded	Irrelevant			Scopus	18/03/2023
184	HRVI8FUV	journalArticle	0	Dong, Lu; Xie, Yongwei; Zou, Xiaohua	Association between sleep duration and depression in US adults: A cross-sectional study	Journal of affective disorders	10.1016/j.jad.2021.09.075		Excluded	Irrelevant			Scopus	18/03/2023
185	X35WP8YA	journalArticle	0	Noh, Jin Won; Kim, Kyoung Beom; Lee, Ju Hyun; Lee, Yejin; Lee, Byeong Hui; Kwon, Young Dae	Association between Sleep Duration and Injury from Falling among Older Adults: A Cross-Sectional Analysis of Korean Community Health Survey Data	Yonsei medical journal	10.3349/ymj.2017.58.6.1222		Excluded	Irrelevant			Pubmed	18/03/2023
186	BJQ4YRNE	journalArticle	0	Kim, Claire E.; Shin, Sangah; Lee, Hwi-Won; Lim, Jiyeon; Lee, Jong-Koo; Shin, Aesun; Kang, Daehee	Association between sleep duration and metabolic syndrome: a cross-sectional study	BMC public health	10.1186/s12889-018-5557-8		Excluded	Irrelevant			Pubmed	18/03/2023
187	SWD6UBPM	journalArticle	0	Zhang, Xiaofan; Jin, Donghui; Bao, Wei; Wang, Xuenan; Wu, Donghai; Tang, Li; Wang, Huijun	Association between sleep duration and mild cognitive impairment in people aged 55 and above in 4 provinces of China	Wei sheng yan jiu = Journal of hygiene research	10.19813/j.cnki.weishengyanjiu.2021.01.004		Excluded	Irrelevant			Pubmed	18/03/2023
188	W5AE886S	journalArticle	0	Sithey, Gyambo; Wen, Li Ming; Kelly, Patrick; Li, Mu	Association between Sleep Duration and Self-Reported Health Status: Findings from the Bhutan's Gross National Happiness Study	Journal of clinical sleep medicine : JCSM : official publication of the American Academy of Sleep Medicine	10.5664/jcsm.6382		Excluded	Irrelevant			Pubmed	18/03/2023
189	ZQZN3ZZ8	journalArticle	2022	Nowakowski, S.; Kokonda, M.; Sultana, R.; Duong, B. B.; Nagy, S. E.; Zaidan, M. F.; Baig, M. M.; Grigg, B. V.; Seashore, J.; Deer, R. R.	Association between Sleep Quality and Mental Health among Patients at a Post-COVID-19 Recovery Clinic	Brain Sciences	10.3390/brainsci12050586	https://www.scopus.com/inward/record.uri?eid=2-s2.0-85129935564&doi=10.3390%2fbrainsci12050586&partnerID=40&md5=54ce43deb6ff9d01bf4d108170d4b0c9	Excluded	Irrelevant			Scopus	18/03/2023
190	T3R3ABFE	journalArticle	0	Wang, L. M.; Guan, Y. Q.	Association between sleep status and prevalence of major chronic diseases	Zhonghua liu xing bing xue za zhi = Zhonghua liuxingbingxue zazhi	10.3760/cma.j.cn112338-20200529-00788		Excluded	Irrelevant			Pubmed	18/03/2023
191	RTV2WT74	journalArticle	0	Li, Yanping; Gao, Xiang; Winkelman, John W.; Cespedes, Elizabeth M.; Jackson, Chandra L.; Walters, Arthur S.; Schernhammer, Eva; Redline, Susan; Hu, Frank B.	Association between sleeping difficulty and type 2 diabetes in women	Diabetologia	10.1007/s00125-015-3860-9		Excluded	Irrelevant			Pubmed	18/03/2023
192	GJGI3I2X	journalArticle	2021	Jeong, W.; Joo, J. H.; Kim, H.; Kim, Y. K.; Park, E. -C; Jang, S. -I	Association between the Use of Hypnotics and the Risk of Alzheimer's Disease; 34057146	Journal of Alzheimer's Disease	10.3233/JAD-201319	https://www.scopus.com/inward/record.uri?eid=2-s2.0-85108224900&doi=10.3233%2fJAD-201319&partnerID=40&md5=a7653ea69f8ae58fcc99739d2bba2975	Excluded	Irrelevant			Scopus	18/03/2023
193	CBGV5I85	journalArticle	0	Hwangbo, Young; Kim, Won-Joo; Chu, Min Kyung; Yun, Chang-Ho; Yang, Kwang Ik	Association between weekend catch-up sleep duration and hypertension in Korean adults	Sleep medicine	10.1016/j.sleep.2013.02.009		Excluded	Irrelevant			Pubmed	18/03/2023
194	YDYMC6VR	journalArticle	0	Facco, Francesca L.; Parker, Corette B.; Hunter, Shannon; Reid, Kathryn J.; Zee, Phyllis C.; Silver, Robert M.; Haas, David M.; Chung, Judith H.; Pien, Grace W.; Nhan-Chang, Chia-Ling; Simhan, Hyagriv N.; Parry, Samuel; Wapner, Ronald J.; Saade, George R.; Mercer, Brian M.; Torres, Caroline; Knight, Jordan; Reddy, Uma M.; Grobman, William A.; NICHD NuMoM2b and NHLBI NuMoM2b Heart Health Study Net…	Association of Adverse Pregnancy Outcomes With Self-Reported Measures of Sleep Duration and Timing in Women Who Are Nulliparous	Journal of clinical sleep medicine : JCSM : official publication of the American Academy of Sleep Medicine	10.5664/jcsm.7534		Excluded	Irrelevant			Pubmed	18/03/2023
195	4US6TTST	journalArticle	2020	Wang, Y.; Liu, W.; Xiao, Y.; Yuan, H.; Wang, F.; Jiang, P.; Luo, Z.	Association of Apelin and Apelin Receptor Polymorphisms With the Risk of Comorbid Depression and Anxiety in Coronary Heart Disease Patients	Frontiers in Genetics	10.3389/fgene.2020.00893	https://www.scopus.com/inward/record.uri?eid=2-s2.0-85090036823&doi=10.3389%2ffgene.2020.00893&partnerID=40&md5=ea3537a00aa3538e5c891a307a286e68	Excluded	Irrelevant			Scopus	18/03/2023
196	7FJCKBMU	journalArticle	2018	Jakobsen, G. S.; Småstuen, M. C.; Sandbu, R.; Nordstrand, N.; Hofsø, D.; Lindberg, M.; Hertel, J. K.; Hjelmesæth, J.	Association of bariatric surgery vs medical obesity treatment with long-term medical complications and obesity-related comorbidities; 29340680	JAMA - Journal of the American Medical Association	10.1001/jama.2017.21055	https://www.scopus.com/inward/record.uri?eid=2-s2.0-85040980445&doi=10.1001%2fjama.2017.21055&partnerID=40&md5=682324bbea01a95a1bbe88a6d7ae504e	Excluded	Irrelevant			Scopus	18/03/2023
197	66INIF7K	journalArticle	2022	Kim, H.; Lee, K. -N; Shin, D. W.; Han, K.; Jeon, H. J.	Association of comorbid mental disorders with cardiovascular disease risk in patients with type 2 diabetes: A nationwide cohort study; 36252338	General hospital psychiatry	10.1016/j.genhosppsych.2022.10.005	https://www.scopus.com/inward/record.uri?eid=2-s2.0-85143379849&doi=10.1016%2fj.genhosppsych.2022.10.005&partnerID=40&md5=44af97bd184b4505be34fca1e0fd8e41	Excluded	Irrelevant			Scopus	18/03/2023
198	VTQRDM7T	journalArticle	2016	Hsu, W. -Y; Tsai, H. -J; Yu, S. -H; Hsu, C. -C; Tsai, Y. -T; Tzeng, H. -Y; Lin, I. -C; Liu, K.; Lee, M. M.; Chiu, N. -Y; Hsiung, C. A.	Association of depression and psychotropic medication on cardiac-related outcomes in a nationwide community-dwelling elderly population in Taiwan; 27495061	Medicine (United States)	10.1097/MD.0000000000004419	https://www.scopus.com/inward/record.uri?eid=2-s2.0-84983239215&doi=10.1097%2fMD.0000000000004419&partnerID=40&md5=0d4ae2de8f60881148c5ad35ac3a797b	Excluded	Irrelevant			Scopus	18/03/2023
199	TULBUN44	journalArticle	2022	Hung, K. -H; Tsao, S. -L; Yang, S. -F; Wang, B. -Y; Huang, J. -Y; Li, W. -T; Yeh, L. -T; Lin, C. -H; Chen, Y. -Y; Yeh, C. -B	Association of General Anesthesia and Neuraxial Anesthesia in Caesarean Section with Maternal Postpartum Depression: A Retrospective Nationwide Population-Based Cohort Study	Journal of Personalized Medicine	10.3390/jpm12060970	https://www.scopus.com/inward/record.uri?eid=2-s2.0-85132545132&doi=10.3390%2fjpm12060970&partnerID=40&md5=fd25b7db072f4ea5c7fb8de01e4e989d	Excluded	Irrelevant			Scopus	18/03/2023
200	FA5RPKKG	journalArticle	0	Chen, Jiunn-Horng; Wu, Shih-Chi; Muo, Chih-Hsin; Kao, Chia-Hung; Tseng, Chun-Hung; Tsai, Chon-Haw	Association of Higher Migraine Risk Among Female and Younger Chronic Osteomyelitis Patients: Evidence from a Taiwan Cohort of One Million	Pain physician			Excluded	Irrelevant			Scopus	18/03/2023
201	3MQKYHCQ	journalArticle	2018	Chen, J. -H; Wu, S. -C; Muo, C. -H; Kao, C. -H; Tseng, C. -H; Tsai, C. -H	Association of higher migraine risk among female and younger chronic osteomyelitis patients: Evidence from a Taiwan cohort of one million; 29565957	Pain Physician		https://www.scopus.com/inward/record.uri?eid=2-s2.0-85044344735&partnerID=40&md5=8952d0d988e69940b317bb9bedf0a52d	Excluded	Irrelevant			Scopus	18/03/2023
202	8MHPMESP	journalArticle	2023	Huybrechts, K. F.; Straub, L.; Karlsson, P.; Pazzagli, L.; Furu, K.; Gissler, M.; Hernandez-Diaz, S.; Nørgaard, M.; Zoega, H.; Bateman, B. T.; Cesta, C. E.; Cohen, J. M.; Leinonen, M. K.; Reutfors, J.; Selmer, R. M.; Suarez, E. A.; Ulrichsen, S. P.; Kieler, H.	Association of In Utero Antipsychotic Medication Exposure With Risk of Congenital Malformations in Nordic Countries and the US; 36477338	JAMA Psychiatry	10.1001/jamapsychiatry.2022.4109	https://www.scopus.com/inward/record.uri?eid=2-s2.0-85147318136&doi=10.1001%2fjamapsychiatry.2022.4109&partnerID=40&md5=aa5c63061394da5d802a4d599b0f6386	Excluded	Irrelevant			Scopus	18/03/2023
203	YR99IW2B	journalArticle	2021	Liu, H. -P; Wei, J. C. -C; Yip, H. -T; Yeh, M. -H	Association of Insomnia, Depressive Disorders, and Mood Disorders as Risk Factors With Breast Cancer: A Nationwide Population-Based Cohort Study of 232,108 Women in Taiwan	Frontiers in Oncology	10.3389/fonc.2021.757626	https://www.scopus.com/inward/record.uri?eid=2-s2.0-85117696099&doi=10.3389%2ffonc.2021.757626&partnerID=40&md5=22cbbe38ae29d2aa40046434bb53bed8	Excluded	Irrelevant			Scopus	18/03/2023
204	6EWQSW5H	journalArticle	2018	Barnes, D. E.; Byers, A. L.; Gardner, R. C.; Seal, K. H.; Boscardin, W. J.; Yaffe, K.	Association of mild traumatic brain injury with and without loss of consciousness with dementia in US military veterans; 29801145	JAMA Neurology	10.1001/jamaneurol.2018.0815	https://www.scopus.com/inward/record.uri?eid=2-s2.0-85050150350&doi=10.1001%2fjamaneurol.2018.0815&partnerID=40&md5=82f070579872f0d9ea10c96f31dd81d0	Excluded	Irrelevant			Scopus	18/03/2023
205	HD85JKGW	journalArticle	2022	Kendzerska, T.; Gomes, T.; Malhotra, A.; Gershon, A. S.; Povitz, M.; McIsaac, D. I.; Aaron, S. D.; Chung, F.; Bryson, G. L.; Talarico, R.; Ahmed, T.; Godbout, M.; Tanuseputro, P.	Association of obstructive sleep apnea and opioids use on adverse health outcomes: A population study of health administrative data; 35763495	PLoS ONE	10.1371/journal.pone.0269112	https://www.scopus.com/inward/record.uri?eid=2-s2.0-85133133097&doi=10.1371%2fjournal.pone.0269112&partnerID=40&md5=6f2b174e5314c759a78630aa3c50f2df	Excluded	Irrelevant			Scopus	18/03/2023
206	7VGT8S4E	journalArticle	0	Koo, Patrick; McCool, F. Dennis; Hale, Lauren; Stone, Katie; Eaton, Charles B.	Association of obstructive sleep apnea risk factors with nocturnal enuresis in postmenopausal women	Menopause (New York, N.Y.)	10.1097/GME.0000000000000517		Excluded	Irrelevant			Scopus	18/03/2023
207	NX7XA8MV	journalArticle	0	Hsu, Derek Y.; Brieva, Joaquin; Nardone, Beatrice; West, Dennis; Silverberg, Jonathan I.	Association of pemphigus and systemic corticosteroid use with comorbid health disorders: A case-control study	Dermatology online journal			Excluded	Irrelevant			Scopus	18/03/2023
208	HKSCQBBC	journalArticle	2015	Hsu, C. -C; Hsu, Y. -C; Chen, H. -J; Lin, C. -C; Chang, K. -H; Lee, C. -Y; Chong, L. -W; Kao, C. -H	Association of periodontitis and subsequent depression: A nationwide population-based study; 26705230	Medicine (United States)	10.1097/MD.0000000000002347	https://www.scopus.com/inward/record.uri?eid=2-s2.0-84952658278&doi=10.1097%2fMD.0000000000002347&partnerID=40&md5=63585ac1892bbde4ad38e7cb81e9eed0	Excluded	Irrelevant			Scopus	18/03/2023
209	RT85NKRX	journalArticle	2022	Kong, L.; Chen, X.; Liang, Y.; Forsell, Y.; Gissler, M.; Lavebratt, C.	Association of Preeclampsia and Perinatal Complications with Offspring Neurodevelopmental and Psychiatric Disorders; 35089349	JAMA Network Open	10.1001/jamanetworkopen.2021.45719	https://www.scopus.com/inward/record.uri?eid=2-s2.0-85123901023&doi=10.1001%2fjamanetworkopen.2021.45719&partnerID=40&md5=e42f51cc76b03d9c748071d659179c52	Excluded	Irrelevant			Scopus	18/03/2023
210	CZERJKDQ	journalArticle	0	Velasquez-Melendez, Gustavo; Andrade, Flávia Cristina Drumond; Moreira, Alexandra Dias; Hernandez, Rosalba; Vieira, Maria Alice Souza; Felisbino-Mendes, Mariana Santos	Association of self-reported sleep disturbances with ideal cardiovascular health in Brazilian adults: A cross-sectional population-based study	Sleep health	10.1016/j.sleh.2020.08.005		Excluded	Irrelevant			Pubmed	18/03/2023
211	VN3MWB6I	journalArticle	2016	Wu, Xianming; Sun, Yuemin; Niu, Kaijun; Yao, Wei; Bian, Bo; Yu, Xuefang; Zhao, Huanhuan; Huang, Jingjing	Association of self-reported sleep duration and hypertension: Results of a Chinese prospective cohort study	Clinical and experimental hypertension (New York, N.Y.: 1993)	10.3109/10641963.2016.1163367		Excluded	Irrelevant			Pubmed	18/03/2023
212	M4GL2TPE	journalArticle	0	Thurston, Rebecca C.; Chang, Yuefang; Matthews, Karen A.; von Känel, Roland; Koenen, Karestan	Association of Sexual Harassment and Sexual Assault With Midlife Women's Mental and Physical Health	JAMA internal medicine	10.1001/jamainternmed.2018.4886		Excluded	Irrelevant			Pubmed	18/03/2023
213	MTDLGTLB	journalArticle	0	Syauqy, Ahmad; Hsu, Chien-Yeh; Rau, Hsiao-Hsien; Kurniawan, Adi Lukas; Chao, Jane C-J	Association of Sleep Duration and Insomnia Symptoms with Components of Metabolic Syndrome and Inflammation in Middle-Aged and Older Adults with Metabolic Syndrome in Taiwan	Nutrients	10.3390/nu11081848		Excluded	Irrelevant			Pubmed	18/03/2023
214	VNP3ELN6	journalArticle	0	Zhang, Yuting; Xie, Yingcai; Huang, Lingling; Zhang, Yan; Li, Xilin; Fang, Qiyu; Wang, Qun	Association of Sleep Duration and Self-Reported Insomnia Symptoms with Metabolic Syndrome Components among Middle-Aged and Older Adults	International journal of environmental research and public health	10.3390/ijerph191811637		Excluded	Irrelevant			Pubmed	18/03/2023
215	6VKDT8VG	journalArticle	0	Lu, Kai; Chen, Jia; Wang, Li; Wang, Changying; Ding, Rongjing; Wu, Shouling; Hu, Dayi	Association of Sleep Duration, Sleep Quality and Shift-Work Schedule in Relation to Hypertension Prevalence in Chinese Adult Males: A Cross-Sectional Survey	International journal of environmental research and public health	10.3390/ijerph14020210		Excluded	Irrelevant			Pubmed	18/03/2023
216	YEPVB6BS	journalArticle	2023	Liu, M.; Ahmed, W. L.; Zhuo, L.; Yuan, H.; Wang, S.; Zhou, F.	Association of Sleep Patterns with Type 2 Diabetes Mellitus: A Cross-Sectional Study Based on Latent Class Analysis; 36612714	International Journal of Environmental Research and Public Health	10.3390/ijerph20010393	https://www.scopus.com/inward/record.uri?eid=2-s2.0-85145966338&doi=10.3390%2fijerph20010393&partnerID=40&md5=60e92e122b2c7905664e885afb750de6	Excluded	Irrelevant			Scopus	18/03/2023
217	YRZVTKPF	journalArticle	0	Mao, Y.; Zhou, J.; Chu, T. S.; Luo, J. H.; Lai, C. M.; Zhang, Q.; Qi, B. X.	Association of sleep quality with hypertension in the elderly of Jino nationality: a multilevel model analysis	Zhonghua yi xue za zhi	10.3760/cma.j.issn.0376-2491.2016.46.013		Excluded	Irrelevant			Pubmed	18/03/2023
218	VLZECT9H	journalArticle	0	Aoki, Kiyoaki; Matsuo, Masahiro; Takahashi, Masahiro; Murakami, Junichi; Aoki, Yasusuke; Aoki, Naosuke; Mizumoto, Hirotaka; Namikawa, Ayako; Hara, Hiroko; Miyagawa, Masaharu; Kadotani, Hiroshi; Yamada, Naoto	Association of sleep-disordered breathing with decreased cognitive function among patients with dementia	Journal of sleep research	10.1111/jsr.12167		Excluded	Irrelevant			Pubmed	18/03/2023
219	JP4EH78K	journalArticle	2022	Izzy, S.; Chen, P. M.; Tahir, Z.; Grashow, R.; Radmanesh, F.; Cote, D. J.; Yahya, T.; Dhand, A.; Taylor, H.; Shih, S. L.; Albastaki, O.; Rovito, C.; Snider, S. B.; Whalen, M.; Nathan, D. M.; Miller, K. K.; Speizer, F. E.; Baggish, A.; Weisskopf, M. G.; Zafonte, R.	Association of Traumatic Brain Injury with the Risk of Developing Chronic Cardiovascular, Endocrine, Neurological, and Psychiatric Disorders; 35482306	JAMA Network Open	10.1001/jamanetworkopen.2022.9478	https://www.scopus.com/inward/record.uri?eid=2-s2.0-85129780117&doi=10.1001%2fjamanetworkopen.2022.9478&partnerID=40&md5=35c77db49641e70e9c4b8d192621f798	Excluded	Irrelevant			Scopus	18/03/2023
220	N73BZPMG	journalArticle	2021	Leone, M.; Kuja-Halkola, R.; Leval, A.; D'Onofrio, B. M.; Larsson, H.; Lichtenstein, P.; Bergen, S. E.	Association of Youth Depression with Subsequent Somatic Diseases and Premature Death; 33295952	JAMA Psychiatry	10.1001/jamapsychiatry.2020.3786	https://www.scopus.com/inward/record.uri?eid=2-s2.0-85097681210&doi=10.1001%2fjamapsychiatry.2020.3786&partnerID=40&md5=f35f4084236a8c1f792110b2a140aa8c	Excluded	Irrelevant			Scopus	18/03/2023
221	JX6FZ58V	journalArticle	0	Zheng, Zheng; Xie, Yangli; Huang, Junlan; Sun, Xianding; Zhang, Ruobin; Chen, Lin	Association rules analysis on patterns of multimorbidity in adults: based on the National Health and Nutrition Examination Surveys database	BMJ open	10.1136/bmjopen-2022-063660		Excluded	Irrelevant			Pubmed	18/03/2023
222	XTIGMHT3	journalArticle	0	Ditmars, Hillary L.; Logue, Mark W.; Toomey, Rosemary; McKenzie, Ruth E.; Franz, Carol E.; Panizzon, Matthew S.; Reynolds, Chandra A.; Cuthbert, Kristy N.; Vandiver, Richard; Gustavson, Daniel E.; Eglit, Graham M. L.; Elman, Jeremy A.; Sanderson-Cimino, Mark; Williams, McKenna E.; Andreassen, Ole A.; Dale, Anders M.; Eyler, Lisa T.; Fennema-Notestine, Christine; Gillespie, Nathan A.; Hauger, Rich…	Associations between depression and cardiometabolic health: A 27-year longitudinal study	Psychological medicine	10.1017/S003329172000505X		Excluded	Irrelevant			Pubmed	18/03/2023
223	NHYK6NQ9	journalArticle	2023	Schaare, H. Lina; Blöchl, Maria; Kumral, Deniz; Uhlig, Marie; Lemcke, Lorenz; Valk, Sofie L.; Villringer, Arno	Associations between mental health, blood pressure and the development of hypertension	Nature Communications	10.1038/s41467-023-37579-6	https://www.nature.com/articles/s41467-023-37579-6	Excluded	Irrelevant			Pubmed	18/03/2023
224	LFJ7ASU6	journalArticle	0	Doyle, Caroline Y.; Ruiz, John M.; Taylor, Daniel J.; Smyth, Joshua W.; Flores, Melissa; Dietch, Jessica R.; Ahn, Chul; Allison, Matthew; Smith, Timothy W.; Uchino, Bert N.	Associations Between Objective Sleep and Ambulatory Blood Pressure in a Community Sample	Psychosomatic medicine	10.1097/PSY.0000000000000711		Excluded	Irrelevant			Pubmed	18/03/2023
225	HY33JIVL	journalArticle	0	Ulmer, Christi S.; Bosworth, Hayden B.; Germain, Anne; Lindquist, Jennifer; Olsen, Maren; Brancu, Mira; VA Mid-Atlantic Mental Illness Research Education and Clinical Center Registry Workgroup; Beckham, Jean C.	Associations between sleep difficulties and risk factors for cardiovascular disease in veterans and active duty military personnel of the Iraq and Afghanistan conflicts	Journal of Behavioral Medicine	10.1007/s10865-015-9627-4		Included	Included	ROBINS E	Low risk	Pubmed	18/03/2023
226	BU3Z7MMI	journalArticle	0	Ramos, Alberto R.; Wallace, Douglas M.; Pandi-Perumal, Seithikurippu Ratnas; Williams, Natasha J.; Castor, Chimene; Sevick, Mary Ann; Mcfarlane, Samy I.; Jean-Louis, Girardin	Associations between sleep disturbances and diabetes mellitus among blacks with metabolic syndrome: Results from the Metabolic Syndrome Outcome Study (MetSO)	Annals of Medicine	10.3109/07853890.2015.1015601		Excluded	Irrelevant			Pubmed	18/03/2023
227	NG535I7S	journalArticle	2022	Hussain, J.; Ling, L.; Alonzo, R. T.; Rodrigues, R.; Nicholson, K.; Stranges, S.; Anderson, K. K.	Associations between sleep patterns, smoking, and alcohol use among older adults in Canada: Insights from the Canadian Longitudinal Study on Aging (CLSA); 35526407	Addictive Behaviors	10.1016/j.addbeh.2022.107345	https://www.scopus.com/inward/record.uri?eid=2-s2.0-85129563813&doi=10.1016%2fj.addbeh.2022.107345&partnerID=40&md5=655d6e82dffa0cab8a24f3340841bc5a	Excluded	Irrelevant			Scopus	18/03/2023
228	TMR832A9	journalArticle	0	Devita, Maria; Peppard, Paul E.; Mesas, Arthur E.; Mondini, Sara; Rusconi, Maria Luisa; Barnet, Jodi H.; Hagen, Erika W.	Associations Between the Apnea-Hypopnea Index During REM and NREM Sleep and Cognitive Functioning in a Cohort of Middle-Aged Adults	Journal of clinical sleep medicine : JCSM : official publication of the American Academy of Sleep Medicine	10.5664/jcsm.7872		Excluded	Irrelevant			Pubmed	18/03/2023
229	PSDJTKBN	journalArticle	2016	Basnet, S.; Merikanto, I.; Lahti, T.; Männistö, S.; Laatikainen, T.; Vartiainen, E.; Partonen, T.	Associations of common chronic non-communicable diseases and medical conditions with sleep-related problems in a population-based health examination study	Sleep Science	10.1016/j.slsci.2016.11.003	https://www.scopus.com/inward/record.uri?eid=2-s2.0-85009738371&doi=10.1016%2fj.slsci.2016.11.003&partnerID=40&md5=de29a9b154861e360dfa9f276c7edec6	Included	Included	ROBINS-E	Low risk	Pubmed	18/03/2023
230	FRUDHW7N	journalArticle	0	Ma, Claudia C.; Gu, Ja Kook; Bhandari, Ruchi; Charles, Luenda E.; Violanti, John M.; Fekedulegn, Desta; Andrew, Michael E.	Associations of objectively measured sleep characteristics and incident hypertension among police officers: The role of obesity	Journal of sleep research	10.1111/jsr.12988		Excluded	Irrelevant			Pubmed	18/03/2023
231	G3MJRC7Q	journalArticle	6	Ma, Jiangnan; Dou, Kaixin; Liu, Ruize; Liao, Yajin; Yuan, Zengqiang; Xie, Anmu	Associations of Sleep Disorders With Depressive Symptoms in Early and Prodromal Parkinson's Disease	Frontiers in Aging Neuroscience	10.3389/fnagi.2022.898149	https://search.ebscohost.com/login.aspx?direct=true&db=ccm&AN=157409801&site=ehost-live	Excluded	Irrelevant			CINHAL	18/03/2023
232	W4CRSDA4	journalArticle	0	Shivashankar, Roopa; Kondal, Dimple; Ali, Mohammed K.; Gupta, Ruby; Pradeepa, Rajendra; Mohan, Viswanathan; Kadir, Muhammad Masood; Narayan, K. M. Venkat; Tandon, Nikhil; Prabhakaran, Dorairaj; Peasey, Anne	Associations of Sleep Duration and Disturbances With Hypertension in Metropolitan Cities of Delhi, Chennai, and Karachi in South Asia: Cross-Sectional Analysis of the CARRS Study	Sleep	10.1093/sleep/zsx119		Excluded	Irrelevant			Pubmed	18/03/2023
233	IBXIEFG8	journalArticle	0	Yan, Mingming; Fu, Zhen; Qin, Tingting; Wu, Nanjin; Lv, Yalan; Wei, Qinyun; Jiang, Hongwei; Yin, Ping	Associations of sleep duration and prediabetes prevalence in a middle-aged and elderly Chinese population with regard to age and hypertension: The China Health and Retirement Longitudinal Study baseline survey	Journal of diabetes	10.1111/1753-0407.12662		Excluded	Irrelevant			Pubmed	18/03/2023
234	PGNLTP7F	journalArticle	0	Lee, Jin-Ah; Han, Kyungdo; Min, Jung Ah; Choi, Jin A.; Epidemiologic Survey Committee of the Korean Ophthalmological Society	Associations of sleep duration with open angle glaucoma in the Korea national health and nutrition examination survey	Medicine	10.1097/MD.0000000000005704		Excluded	Irrelevant			Pubmed	18/03/2023
235	FXKWB4L3	journalArticle	0	Li, Xiaoyu; Sotres-Alvarez, Daniela; Gallo, Linda C.; Ramos, Alberto R.; Aviles-Santa, Larissa; Perreira, Krista M.; Isasi, Carmen R.; Zee, Phyllis C.; Savin, Kimberly L.; Schneiderman, Neil; Wassertheil-Smoller, Sylvia; Sofer, Tamar; Daviglus, Martha; Redline, Susan	Associations of Sleep-disordered Breathing and Insomnia with Incident Hypertension and Diabetes. The Hispanic Community Health Study/Study of Latinos	American journal of respiratory and critical care medicine	10.1164/rccm.201912-2330OC		Included	Included	ROBINS E	Low risk	Pubmed	18/03/2023
236	UN7YZBQT	journalArticle	2019	Kwah, Jason H.; Peters, Anju T.	Asthma in adults: Principles of treatment	Allergy and Asthma Proceedings	10.2500/aap.2019.40.4256		Excluded	Irrelevant			Pubmed	18/03/2023
237	IJMYIZKN	journalArticle	2019	Hoch, Heather E.; Houin, Paul R.; Stillwell, Paul C.	Asthma in Children: A Brief Review for Primary Care Providers	Pediatric Annals	10.3928/19382359-20190219-01		Excluded	Irrelevant			Pubmed	18/03/2023
238	5ZATZFSV	journalArticle	2022	Dobrosavljevic, M.; Zhang, L.; Garcia-Argibay, M.; Du Rietz, E.; Andershed, H.; Chang, Z.; Faraone, S.; Larsson, H.	Attention-deficit/hyperactivity disorder as a risk factor for dementia and mild cognitive impairment: A population-based register study; 34924079	European Psychiatry	10.1192/j.eurpsy.2021.2261	https://www.scopus.com/inward/record.uri?eid=2-s2.0-85121676811&doi=10.1192%2fj.eurpsy.2021.2261&partnerID=40&md5=9e5b4900d168bf26fd2997bb01719d68	Excluded	Irrelevant			Scopus	18/03/2023
239	RVZWT666	journalArticle	9	Yurumez Korkmaz, Busra; Gemci, Emine; Cosarderelioglu, Caglar; Yigit, Seher; Atmis, Volkan; Yalcin, Ahmet; Varli, Murat; Aras, Sevgi	Attitudes of a geriatric population towards risks about COVID‐19 pandemic: in the context of anxiety and depression	Psychogeriatrics	10.1111/psyg.12731	https://search.ebscohost.com/login.aspx?direct=true&db=ccm&AN=152230797&site=ehost-live	Excluded	Irrelevant			Scopus	18/03/2023
240	R87VRTF4	journalArticle	2015	Bar-Shai, M.; Gott, D.; Kreinin, I.; Marmor, S.	Atypical Presentations of Pregnancy-Specific Generalized Anxiety Disorders in Women Without a Previous Psychiatric Background; 25262048	Psychosomatics	10.1016/j.psym.2013.12.017	https://www.scopus.com/inward/record.uri?eid=2-s2.0-84929249735&doi=10.1016%2fj.psym.2013.12.017&partnerID=40&md5=40c068cbca2bb9895087ad47ace45182	Excluded	Irrelevant			Scopus	18/03/2023
241	S75XIFG8	journalArticle	2020	Calabria, E.; Fortuna, G.; Aria, M.; Mignogna, M. D.	Autoimmune mucocutaneous blistering diseases in the south of Italy: a 25-year retrospective study on 169 patients; 32531813	Journal of Oral Pathology and Medicine	10.1111/jop.13059	https://www.scopus.com/inward/record.uri?eid=2-s2.0-85087285418&doi=10.1111%2fjop.13059&partnerID=40&md5=d1c700e9dfbb0743c25d8b1419244741	Excluded	Irrelevant			Scopus	18/03/2023
242	U9R3ANGG	journalArticle	2021	Shouman, K.; Vanichkachorn, G.; Cheshire, W. P.; Suarez, M. D.; Shelly, S.; Lamotte, G. J.; Sandroni, P.; Benarroch, E. E.; Berini, S. E.; Cutsforth-Gregory, J.; Coon, E. A.; Mauermann, M. L.; Low, P. A.; Singer, W.	Autonomic dysfunction following COVID-19 infection: an early experience; 33860871	Clinical Autonomic Research	10.1007/s10286-021-00803-8	https://www.scopus.com/inward/record.uri?eid=2-s2.0-85104831624&doi=10.1007%2fs10286-021-00803-8&partnerID=40&md5=500cf24b393a5281ad7e96149ab4f933	Excluded	Irrelevant			Scopus	18/03/2023
243	RPDCQCBW	journalArticle	2019	Ayas, Z. Ö; Kotan, D.; Gündoğdu, A. A.	Autosomal recessive Parkinson’s disease with early-onset in a Turkish family	Gazi Medical Journal	10.12996/gmj.2019.46	https://www.scopus.com/inward/record.uri?eid=2-s2.0-85064394710&doi=10.12996%2fgmj.2019.46&partnerID=40&md5=8654b6afadf5f71d80e1c47c514642d3	Excluded	Irrelevant			Scopus	18/03/2023
244	B3KISYUZ	journalArticle	2022	Puthiyedath, R.; Kataria, S.; Payyappallimana, U.; Mangalath, P.; Nampoothiri, V.; Sharma, P.; Singh, M. K.; Kumar, K.; Trehan, N.	Ayurvedic clinical profile of COVID-19 – A preliminary report	Journal of Ayurveda and Integrative Medicine	10.1016/j.jaim.2020.05.011	https://www.scopus.com/inward/record.uri?eid=2-s2.0-85087379053&doi=10.1016%2fj.jaim.2020.05.011&partnerID=40&md5=23668ca5d18b4222f5118f7316a02719	Excluded	Irrelevant			Scopus	18/03/2023
245	MTBQI42X	journalArticle	2015	Chen, J. J.; Kwon, A.; Stevens, Y.; Finn, C. T.	Barriers Beyond Clinical Control Affecting Timely Hospital Discharge for a Patient Requiring Guardianship; 25596023	Psychosomatics	10.1016/j.psym.2014.07.006	https://www.scopus.com/inward/record.uri?eid=2-s2.0-84924601216&doi=10.1016%2fj.psym.2014.07.006&partnerID=40&md5=27268ddbe1ecaa803151cd98fe005287	Excluded	Irrelevant			Scopus	18/03/2023
246	42LHB4NP	journalArticle	2022	Chen, F.; Zheng, Y.; Chen, X.; Wen, Z.; Xu, Y.; Yang, J.; Xu, K.	Belimumab in childhood systemic lupus erythematosus: A review of available data; 35967351	Frontiers in Immunology	10.3389/fimmu.2022.940416	https://www.scopus.com/inward/record.uri?eid=2-s2.0-85135785140&doi=10.3389%2ffimmu.2022.940416&partnerID=40&md5=3063fb0ec1116600c8b7bc70ec97b50f	Excluded	Irrelevant			Scopus	18/03/2023
247	SSRN3N7X	journalArticle	2013	Shear, M. K.; Ghesquiere, A.; Glickman, K.	Bereavement and complicated grief; 24068457	Current psychiatry reports	10.1007/s11920-013-0406-z	https://www.scopus.com/inward/record.uri?eid=2-s2.0-84893171915&doi=10.1007%2fs11920-013-0406-z&partnerID=40&md5=0a76d85a288223712992658da2c7d41e	Excluded	Irrelevant			Scopus	18/03/2023
248	3C2DLT7F	journalArticle	2020	Dai, Y. -X; Tai, Y. -H; Chen, C. -C; Chang, Y. -T; Chen, T. -J; Chen, M. -H	Bidirectional association between alopecia areata and sleep disorders: a population-based cohort study in Taiwan; 32858349	Sleep medicine	10.1016/j.sleep.2020.06.015	https://www.scopus.com/inward/record.uri?eid=2-s2.0-85088383783&doi=10.1016%2fj.sleep.2020.06.015&partnerID=40&md5=e65fa5a4693dcae43d23acda2ecc2d66	Excluded	Irrelevant			Scopus	18/03/2023
249	C3B75788	journalArticle	2019	Penn, I. -W; Chuang, E.; Chuang, T. -Y; Lin, C. -L; Kao, C. -H	Bidirectional association between migraine and fibromyalgia: Retrospective cohort analyses of two populations; 30962236	BMJ Open	10.1136/bmjopen-2018-026581	https://www.scopus.com/inward/record.uri?eid=2-s2.0-85064398482&doi=10.1136%2fbmjopen-2018-026581&partnerID=40&md5=ca07badc57044bba92c40b9907edf5a8	Excluded	Irrelevant			Scopus	18/03/2023
250	3TFZ9IQC	journalArticle	2021	Taquet, M.; Luciano, S.; Geddes, J. R.; Harrison, P. J.	Bidirectional associations between COVID-19 and psychiatric disorder: retrospective cohort studies of 62 354 COVID-19 cases in the USA; 33181098	The Lancet Psychiatry	10.1016/S2215-0366(20)30462-4	https://www.scopus.com/inward/record.uri?eid=2-s2.0-85094638486&doi=10.1016%2fS2215-0366%2820%2930462-4&partnerID=40&md5=eebeb55d80f67301984198910d164223	Excluded	Irrelevant			Scopus	18/03/2023
251	XM4QBAR5	journalArticle	2016	Federer, C.; Yoo, M.; Tan, A. C.	Big Data Mining and Adverse Event Pattern Analysis in Clinical Drug Trials; 27631620	Assay and Drug Development Technologies	10.1089/adt.2016.742	https://www.scopus.com/inward/record.uri?eid=2-s2.0-85006833220&doi=10.1089%2fadt.2016.742&partnerID=40&md5=0f02b8d4e3f3899833e8bf50f05a0e88	Excluded	Irrelevant			Scopus	18/03/2023
252	ESGF2Q54	journalArticle	2022	Alsenaid, A.; Ezmerli, M.; Srour, J.; Heppt, M.; Illigens, B. M.; Prinz, J. C.	Biologics and small molecules in patients with scalp psoriasis: a systematic review; 32406275	Journal of Dermatological Treatment	10.1080/09546634.2020.1770167	https://www.scopus.com/inward/record.uri?eid=2-s2.0-85087144909&doi=10.1080%2f09546634.2020.1770167&partnerID=40&md5=ca2f25e5e62e130d7295a634b754f791	Excluded	Irrelevant			Scopus	18/03/2023
253	I7VFBQ8R	journalArticle	0	Wojciechowska, Wiktoria; Januszewicz, Andrzej; Drożdż, Tomasz; Rojek, Marta; Bączalska, Justyna; Terlecki, Michał; Kurasz, Karol; Olszanecka, Agnieszka; Smólski, Mikołaj; Prejbisz, Aleksander; Dobrowolski, Piotr; Grodzicki, Tomasz; Hryniewiecki, Tomasz; Kreutz, Reinhold; Rajzer, Marek	Blood Pressure and Arterial Stiffness in Association With Aircraft Noise Exposure:Long-Term Observation and Potential Effect of COVID-19 Lockdown	Hypertension (Dallas, Tex.: 1979)	10.1161/HYPERTENSIONAHA.121.17704		Excluded	Irrelevant			Pubmed	18/03/2023
254	3XIW2JZP	journalArticle	0	Chenini, Sofiene; Rassu, Anna Laura; Guiraud, Lily; Evangelista, Elisa; Barateau, Lucie; Lopez, Regis; Jaussent, Isabelle; Dauvilliers, Yves	Blood pressure profile and endothelial function in restless legs syndrome	Scientific reports	10.1038/s41598-019-52401-4		Excluded	Irrelevant			Pubmed	18/03/2023
255	36S7UKDP	journalArticle	0	Bozer, Özge; Kaya, Oktay; Öztürk, Gülnur; Bulut, Erdoğan; Zorkun, Cafer; Öztürk, Levent	Blood pressure, autonomic stress, and inflammatory markers during sleep deprivation and recovery in healthy men	Anatolian journal of cardiology	10.14744/AnatolJCardiol.2020.42205		Excluded	Irrelevant			Pubmed	18/03/2023
256	CACWKPHG	journalArticle	2021	Alghamdi, A. N.; Alotaibi, M. I.; Alqahtani, A. S.; Al Aboud, D.; Abdel-Moneim, A.	BNT162b2 and ChAdOx1 SARS-CoV-2 Post-vaccination Side-Effects Among Saudi Vaccinees	Frontiers in Medicine	10.3389/fmed.2021.760047	https://www.scopus.com/inward/record.uri?eid=2-s2.0-85117622842&doi=10.3389%2ffmed.2021.760047&partnerID=40&md5=a427323c6ca935be22b8a81e5373d586	Excluded	Irrelevant			Scopus	18/03/2023
257	WK53TR8B	journalArticle	2018	Dedov, I. I.; Melnichenko, G. A.; Troshina, E. A.; Mazurina, N. V.; Galieva, M. O.	Body Weight Reduction Associated with the Sibutramine Treatment: Overall Results of the PRIMAVERA Primary Health Care Trial; 30089303	Obesity Facts	10.1159/000488880	https://www.scopus.com/inward/record.uri?eid=2-s2.0-85052662855&doi=10.1159%2f000488880&partnerID=40&md5=72ec0ad286c2d6d99a034e710e75489b	Excluded	Irrelevant			Scopus	18/03/2023
258	P9E83JX4	journalArticle	0	Colbourne, Lucy; Harrison, Paul J.	Brain-penetrant calcium channel blockers are associated with a reduced incidence of neuropsychiatric disorders	Molecular psychiatry	10.1038/s41380-022-01615-6		Excluded	Irrelevant			Pubmed	18/03/2023
259	VZZFRGDC	journalArticle	2000	Libbus, M. K.	Breastfeeding attitudes in a sample of Spanish-speaking Hispanic American women	J Hum Lact	10.1177/089033440001600306	https://doi.org/10.1177/089033440001600306	Excluded	Irrelevant			Pubmed	18/03/2023
260	D66XSPG2	journalArticle	2014	Juaid, D. A.; Binns, C. W.; Giglia, R. C.	Breastfeeding in Saudi Arabia: a review	Int Breastfeed J	10.1186/1746-4358-9-1	https://doi.org/10.1186/1746-4358-9-1	Excluded	Irrelevant			Pubmed	18/03/2023
261	GMMT7GV2	journalArticle	2016	Victora, C. G.; Bahl, R.; Barros, A. J. D.; Franca, G. V. A.; Horton, S.; Krasevec, J.	Breastfeeding in the 21st century: epidemiology, mechanisms, and lifelong effect	Lancet.	10.1016/S0140-6736(15)01024-7	https://doi.org/10.1016/S0140-6736(15)01024-7	Excluded	Irrelevant			Pubmed	18/03/2023
262	VJX68CD5	journalArticle	2014	Hamade, H.; Naja, F.; Keyrouz, S.; Hwalla, N.; Karam, J.; Al-Rustom, L.	Breastfeeding knowledge, attitude, perceived behavior, and intention among female undergraduate university students in the Middle East: the case of Lebanon and Syria	Food Nutr Bull	10.1177/156482651403500204	https://doi.org/10.1177/156482651403500204	Excluded	Irrelevant			Pubmed	18/03/2023
263	I4Y57CRT	journalArticle	2014	Lou, Z.; Zeng, G.; Orme, J. G.; Huang, L.; Liu, F.; Pang, X.	Breastfeeding knowledge, attitudes, and intention in a sample of undergraduate students in mainland China	J Hum Lact	10.1177/0890334414526058	https://doi.org/10.1177/0890334414526058	Excluded	Irrelevant			Pubmed	18/03/2023
264	W49JRVX7	journalArticle	2018	Hendaus, M. A.; Alhammadi, A. H.; Khan, S.; Osman, S.; Hamad, A.	Breastfeeding rates and barriers: a report from the state of Qatar	Int J Women's Health	10.2147/IJWH.S161003	https://doi.org/10.2147/IJWH.S161003	Excluded	Irrelevant			Pubmed	18/03/2023
265	PIPMZI7S	journalArticle	2017	Al-Nuaimi, N.; Katende, G.; Arulappan, J.	Breastfeeding trends and determinants: implications and recommendations for gulf cooperation council countries	Sultan Qaboos Univ Med J	10.18295/squmj.2016.17.02.004	https://doi.org/10.18295/squmj.2016.17.02.004	Excluded	Irrelevant			Pubmed	18/03/2023
266	HQ8382XC	journalArticle	2014	Fuertes De Vega, I.; Iranzo-Fernández, P.; Mascaró-Galy, J. M.	Bullous pemphigoid: Clinical practice guidelines; 23540594	Actas Dermo-Sifiliograficas	10.1016/j.adengl.2012.10.022	https://www.scopus.com/inward/record.uri?eid=2-s2.0-84899902222&doi=10.1016%2fj.adengl.2012.10.022&partnerID=40&md5=06578c4ab2e93a7331bee9a17e80b4ab	Excluded	Irrelevant			Scopus	18/03/2023
267	887VBXCK	journalArticle	2017	Soulières, D.; Faivre, S.; Mesía, R.; Remenár, É; Li, S. -H; Karpenko, A.; Dechaphunkul, A.; Ochsenreither, S.; Kiss, L. A.; Lin, J. -C; Nagarkar, R.; Tamás, L.; Kim, S. -B; Erfán, J.; Alyasova, A.; Kasper, S.; Barone, C.; Turri, S.; Chakravartty, A.; Chol, M.; Aimone, P.; Hirawat, S.; Licitra, L.	Buparlisib and paclitaxel in patients with platinum-pretreated recurrent or metastatic squamous cell carcinoma of the head and neck (BERIL-1): a randomised, double-blind, placebo-controlled phase 2 trial; 28131786	The Lancet Oncology	10.1016/S1470-2045(17)30064-5	https://www.scopus.com/inward/record.uri?eid=2-s2.0-85010910535&doi=10.1016%2fS1470-2045%2817%2930064-5&partnerID=40&md5=c1a8c024d285c22cf0be16396718d91a	Excluded	Irrelevant			Scopus	18/03/2023
268	YZJEQ923	journalArticle	2020	Rosenthal, M.; Clement, P. M.; Campone, M.; Gil-Gil, M.; Degroot, J.; Chinot, O.; Idbaih, A.; Gan, H.; Raizer, J.; Wen, P. Y.; Pineda, E.; Donnet, V.; Mills, D.; El-Hashimy, M.; Mason, W.	Buparlisib plus carboplatin or lomustine in patients with recurrent glioblastoma: A phase Ib/II, open-label, multicentre, randomised study; 32665311	ESMO Open	10.1136/esmoopen-2020-000672	https://www.scopus.com/inward/record.uri?eid=2-s2.0-85088046356&doi=10.1136%2fesmoopen-2020-000672&partnerID=40&md5=646dc045b97b1e2f85f7370e7220fabb	Excluded	Irrelevant			Scopus	18/03/2023
269	6XIWU5R4	journalArticle	2021	Trivedi, M. H.; Walker, R.; Ling, W.; dela Cruz, A.; Sharma, G.; Carmody, T.; Ghitza, U. E.; Wahle, A.; Kim, M.; Shores-Wilson, K.; Sparenborg, S.; Coffin, P.; Schmitz, J.; Wiest, K.; Bart, G.; Sonne, S. C.; Wakhlu, S.; John Rush, A.; Nunes, E. V.; Shoptaw, S.	Bupropion and naltrexone in methamphetamine use disorder; 33497547	New England Journal of Medicine	10.1056/NEJMoa2020214	https://www.scopus.com/inward/record.uri?eid=2-s2.0-85099741272&doi=10.1056%2fNEJMoa2020214&partnerID=40&md5=a421ada37c70c921017d744011c10786	Excluded	Irrelevant			Scopus	18/03/2023
270	AATA7XEX	journalArticle	2021	Pollissard, L.; Shah, A.; Punekar, R. S.; Petrilla, A.; Pham, H. P.	Burden of illness among Medicare and non-Medicare US populations with acquired thrombotic thrombocytopenic purpura; 33904347	Journal of Medical Economics	10.1080/13696998.2021.1922262	https://www.scopus.com/inward/record.uri?eid=2-s2.0-85106857347&doi=10.1080%2f13696998.2021.1922262&partnerID=40&md5=c29c74ded52645202fe1a0f48254342b	Excluded	Irrelevant			Scopus	18/03/2023
271	R32VIQGI	journalArticle	2016	Nazareth, T.; Li, N.; Marynchenko, M.; Zhou, Z.; Chopra, P.; Signorovitch, J.; Wu, E.; Ahmed, S.; Marvel, J.; Sasane, R.	Burden of illness among patients with fragile X syndrome (FXS): A Medicaid perspective; 26565934	Current medical research and opinion	10.1185/03007995.2015.1119678	https://www.scopus.com/inward/record.uri?eid=2-s2.0-84959194508&doi=10.1185%2f03007995.2015.1119678&partnerID=40&md5=a9a97b740649ed15ed27e3101f9ffa75	Excluded	Irrelevant			Scopus	18/03/2023
272	TYJAR5LG	journalArticle	2020	Filikci, Z.; Gustafsson, M. A. K.; Henriksen, O. M.; Marner, L.; Høgh, P.	C9ORF72 hexanucleotide repeat expansion with Alzheimer's disease-like clinical phenotype: A case report with results from neuropsychology, CSF, FDG-PET, and PiB-PET	Clinical Case Reports	10.1002/ccr3.3417	https://www.scopus.com/inward/record.uri?eid=2-s2.0-85093961365&doi=10.1002%2fccr3.3417&partnerID=40&md5=7e1ac81e01341ecf5dee1c9bac27df8f	Excluded	Irrelevant			Scopus	18/03/2023
273	3VSAX4XK	journalArticle	2019	De Wit, R.; De Bono, J.; Sternberg, C. N.; Fizazi, K.; Tombal, B.; Wülfing, C.; Kramer, G.; Eymard, J. -C; Bamias, A.; Carles, J.; Iacovelli, R.; Melichar, B.; Sverrisdóttir, Á; Theodore, C.; Feyerabend, S.; Helissey, C.; Ozatilgan, A.; Geffriaud-Ricouard, C.; Castellano, D.	Cabazitaxel versus abiraterone or enzalutamide in metastatic prostate cancer; 31566937	New England Journal of Medicine	10.1056/NEJMoa1911206	https://www.scopus.com/inward/record.uri?eid=2-s2.0-85075699540&doi=10.1056%2fNEJMoa1911206&partnerID=40&md5=daabf1f493840b2fbff4563265cb05cd	Excluded	Irrelevant			Scopus	18/03/2023
274	DCGEVGSA	journalArticle	2016	Duh, M. S.; Cremieux, P.; Audenrode, M. V.; Vekeman, F.; Karner, P.; Zhang, H.; Greenberg, P.	Can social media data lead to earlier detection of drug-related adverse events?; 27601271	Pharmacoepidemiology and drug safety	10.1002/pds.4090	https://www.scopus.com/inward/record.uri?eid=2-s2.0-84986268169&doi=10.1002%2fpds.4090&partnerID=40&md5=020359b682ce4c3cbef6c408e5b60e72	Excluded	Irrelevant			Scopus	18/03/2023
275	FWSH452N	journalArticle	2016	Ravindran, A. V.; Balneaves, L. G.; Faulkner, G.; Ortiz, A.; McIntosh, D.; Morehouse, R. L.; Ravindran, L.; Yatham, L. N.; Kennedy, S. H.; Lam, R. W.; MacQueen, G. M.; Milev, R. V.; Parikh, S. V.	Canadian Network for Mood and Anxiety Treatments (CANMAT) 2016 clinical guidelines for the management of adults with major depressive disorder: Section 5. Complementary and Alternative Medicine Treatments; 27486153	Canadian Journal of Psychiatry	10.1177/0706743716660290	https://www.scopus.com/inward/record.uri?eid=2-s2.0-84986889079&doi=10.1177%2f0706743716660290&partnerID=40&md5=c16b3a82612f135524e5ea3631c664f0	Excluded	Irrelevant			Scopus	18/03/2023
276	YFEHTDPG	journalArticle	2019		Cannabis and cannabinoids; 31770357	Medical Letter on Drugs and Therapeutics		https://www.scopus.com/inward/record.uri?eid=2-s2.0-85075669075&partnerID=40&md5=a78d3a2522f7d6b2b71de383f12d03de	Excluded	Irrelevant			Scopus	18/03/2023
277	X33C8YWE	journalArticle	2013	Walsh, Z.; Callaway, R.; Belle-Isle, L.; Capler, R.; Kay, R.; Lucas, P.; Holtzman, S.	Cannabis for therapeutic purposes: Patient characteristics, access, and reasons for use; 24095000	International Journal of Drug Policy	10.1016/j.drugpo.2013.08.010	https://www.scopus.com/inward/record.uri?eid=2-s2.0-84890435285&doi=10.1016%2fj.drugpo.2013.08.010&partnerID=40&md5=4232a200f78fe40c6810f975f8f568bc	Excluded	Irrelevant			Scopus	18/03/2023
278	C2KM8MME	journalArticle	2022	Khoury, R.; Maliha, P.; Ibrahim, R.	Cannabis Use and Misuse in Older Adults; 34794704	Clinics in geriatric medicine	10.1016/j.cger.2021.07.003	https://www.scopus.com/inward/record.uri?eid=2-s2.0-85119040804&doi=10.1016%2fj.cger.2021.07.003&partnerID=40&md5=5a3cdd44c16a8fea08593f12826516cc	Excluded	Irrelevant			Scopus	18/03/2023
279	8CXKIZGI	journalArticle	0	Wickwire, Emerson M.; Amari, Diana T.; Juday, Timothy R.; Frech, Feride H.; Gor, Deval; Malhotra, Manoj	Cardiac events and economic burden among patients with hypertension and treated insomnia in the USA	Future cardiology	10.2217/fca-2022-0009		Excluded	Irrelevant			Pubmed	18/03/2023
280	SI2URNN5	journalArticle	0	Gupta, Madhulika A.; Knapp, Katie	Cardiovascular and psychiatric morbidity in obstructive sleep apnea (OSA) with insomnia (sleep apnea plus) versus obstructive sleep apnea without insomnia: a case-control study from a Nationally Representative US sample	PloS one	10.1371/journal.pone.0090021		Included	Included	ROBINS-E	Low risk	Pubmed	18/03/2023
281	Y79IT4KY	journalArticle	2014	Gupta, M. A.; Knapp, K.	Cardiovascular and psychiatric morbidity in Obstructive Sleep Apnea (OSA) with Insomnia (sleep apnea plus) versus obstructive sleep apnea without insomnia: A case-control study from a nationally representative US sample; 24599301	PLoS ONE	10.1371/journal.pone.0090021	https://www.scopus.com/inward/record.uri?eid=2-s2.0-84897129123&doi=10.1371%2fjournal.pone.0090021&partnerID=40&md5=7b7f5362f5b0bd5040a2967da749cbb2	Excluded	Duplicate			Scopus	18/03/2023
282	7QMZNZFM	journalArticle	0	Hua-Huy, Thông; Rouhani, Saïd; Nguyen, Xuan-Yen; Luchon, Laurent; Meurice, Jean-Claude; Dinh-Xuan, Anh Tuan	Cardiovascular comorbidities in obstructive sleep apnoea according to age: a sleep clinic population study	Aging clinical and experimental research	10.1007/s40520-015-0318-3		Excluded	Irrelevant			Pubmed	18/03/2023
283	ZJETJATC	journalArticle	0	Wu, Benson; Tarraf, Wassim; Wallace, Douglas M.; Stickel, Ariana M.; Schneiderman, Neil; Redline, Susan; Patel, Sanjay R.; Gallo, Linda C.; Mossavar-Rahmani, Yasmin; Daviglus, Martha L.; Zee, Phyllis C.; Talavera, Gregory A.; Sotres-Alvarez, Daniela; González, Hector M.; Ramos, Alberto	Cardiovascular correlates of sleep apnea phenotypes: Results from the Hispanic Community Health Study/Study of Latinos (HCHS/SOL)	PloS one	10.1371/journal.pone.0265151		Excluded	Irrelevant			Pubmed	18/03/2023
284	I8HG9T82	conferencePaper	2013	Evrard, A. -S; Khati, I.; Champelovier, P.; Lambert, J.; Laumon, B.	Cardiovascular effects of aircraft noise near Paris-Charles de Gaulle airport: Results from the pilot study of the DEBATS research program			https://www.scopus.com/inward/record.uri?eid=2-s2.0-84904472608&partnerID=40&md5=a0ba830dc28c23fa5bd2f3eaea340ac5	Excluded	Irrelevant			Scopus	18/03/2023
285	ZJ8GCVN7	journalArticle	0	El-Solh, Ali A.; Lawson, Yolanda; Attai, Parveen	Cardiovascular events in insomnia patients with post-traumatic stress disorder	Sleep medicine	10.1016/j.sleep.2022.07.014		Included	Included	ROBINS E	Low risk	Scopus	18/03/2023
286	KPUMAP3K	journalArticle	0	Hausler, Nadine; Lisan, Quentin; Van Sloten, Thomas; Haba-Rubio, Jose; Perier, Marie-Cécile; Thomas, Frédérique; Danchin, Nicolas; Guibout, Catherine; Boutouyrie, Pierre; Heinzer, Raphael; Jouven, Xavier; Marques-Vidal, Pedro; Empana, Jean-Philippe	Cardiovascular health and sleep disturbances in two population-based cohort studies	Heart (British Cardiac Society)	10.1136/heartjnl-2018-314485		Excluded	Irrelevant			Scopus	18/03/2023
287	ICED7LGV	journalArticle	0	Lunde, Lars-Kristian; Skare, Øivind; Mamen, Asgeir; Sirnes, Per Anton; Aass, Hans C. D.; Øvstebø, Reidun; Goffeng, Elisabeth; Matre, Dagfinn; Nielsen, Pia; Heglum, Hanne Siri Amdahl; Hammer, Stine Eriksen; Skogstad, Marit	Cardiovascular Health Effects of Shift Work with Long Working Hours and Night Shifts: Study Protocol for a Three-Year Prospective Follow-Up Study on Industrial Workers	International journal of environmental research and public health	10.3390/ijerph17020589		Excluded	Irrelevant			Scopus	18/03/2023
288	TATX9SIQ	journalArticle	0	Słomko, J.; Zawadka-Kunikowska, M.; Klawe, J. J.; Tafil-Klawe, M.; Newton, J.; Zalewski, P.	Cardiovascular regulation and body temperature: evidence from a nap vs. sleep deprivation randomized controlled trial	Physiological research	10.33549/physiolres.933758		Excluded	Irrelevant			Scopus	18/03/2023
289	PNNQ442Y	journalArticle	1	Dos Reis Santos, Israel; Danaga, Aline Roberta; de Carvalho Aguiar, Isabella; Oliveira, Ezequiel Fernandes; Dias, Ismael Souza; Urbano, Jessica Julioti; Martins, Aline Almeida; Ferraz, Leonardo Macario; Fonsêca, Nina Teixeira; Fernandes, Virgilio; Fernandes, Vinicius Alves Thomaz; Lopes, Viviane Cristina Delgado; Leitao Filho, Fernando Sérgio Studart; Nacif, Sérgio Roberto; de Carvalho, Paulo de,…	Cardiovascular risk and mortality in end-stage renal disease patients undergoing dialysis: sleep study, pulmonary function, respiratory mechanics, upper airway collapsibility, autonomic nervous activity, depression, anxiety, stress and quality of life: a prospective, double blind, randomized controlled clinical trial	BMC Nephrology	10.1186/1471-2369-14-215	https://search.ebscohost.com/login.aspx?direct=true&db=ccm&AN=104115088&site=ehost-live	Excluded	Irrelevant			Scopus	18/03/2023
290	VNNBY48R	journalArticle	2013	Martens, M. A.; Seyfer, D. L.; Andridge, R. R.; Foster, J. E. A.; McClure, K. E.; Coury, D. L.	Caregiver survey of pharmacotherapy to treat attention deficit/hyperactivity disorder in individuals with Williams syndrome; 23500164	Research in developmental disabilities	10.1016/j.ridd.2013.02.015	https://www.scopus.com/inward/record.uri?eid=2-s2.0-84875066336&doi=10.1016%2fj.ridd.2013.02.015&partnerID=40&md5=f78bc1b399d1a0360bb4647ce0fed29a	Excluded	Irrelevant			Scopus	18/03/2023
291	N4NEYEGX	journalArticle	0	Laks, Jerson; Goren, Amir; Dueñas, Héctor; Novick, Diego; Kahle-Wrobleski, Kristin	Caregiving for patients with Alzheimer's disease or dementia and its association with psychiatric and clinical comorbidities and other health outcomes in Brazil	International journal of geriatric psychiatry	10.1002/gps.4309		Excluded	Irrelevant			Scopus	18/03/2023
292	B8IRMWUZ	journalArticle	2021	Tohen, M.	Cariprazine as a treatment option for depressive episodes associated with bipolar 1 disorder in adults: An evidence-based review of recent data; 34012253	Drug Design, Development and Therapy	10.2147/DDDT.S240860	https://www.scopus.com/inward/record.uri?eid=2-s2.0-85106558854&doi=10.2147%2fDDDT.S240860&partnerID=40&md5=fa202a3106f50acd3ac35e9b490e9815	Excluded	Irrelevant			Scopus	18/03/2023
293	GFYAQ58J	journalArticle	2018	Citrome, L.	Cariprazine for acute and maintenance treatment of adults with schizophrenia: An evidence-based review and place in therapy	Neuropsychiatric Disease and Treatment	10.2147/NDT.S159704	https://www.scopus.com/inward/record.uri?eid=2-s2.0-85057554787&doi=10.2147%2fNDT.S159704&partnerID=40&md5=f924be08d3938946f4e2ecb781cb3403	Excluded	Irrelevant			Scopus	18/03/2023
294	XKXR5SIP	journalArticle	2020	Szatmári, B.; Barabássy, Á; Harsányi, J.; Laszlovszky, I.; Sebe, B.; Gál, M.; Shiragami, K.; Németh, G.	Cariprazine Safety in Adolescents and the Elderly: Analyses of Clinical Study Data	Frontiers in Psychiatry	10.3389/fpsyt.2020.00061	https://www.scopus.com/inward/record.uri?eid=2-s2.0-85082660159&doi=10.3389%2ffpsyt.2020.00061&partnerID=40&md5=41efcc912178833c7c658c269e814cc0	Excluded	Irrelevant			Scopus	18/03/2023
295	7WTE2ECZ	journalArticle	2017	Németh, G.; Laszlovszky, I.; Czobor, P.; Szalai, E.; Szatmári, B.; Harsányi, J.; Barabássy, Á; Debelle, M.; Durgam, S.; Bitter, I.; Marder, S.; Fleischhacker, W. W.	Cariprazine versus risperidone monotherapy for treatment of predominant negative symptoms in patients with schizophrenia: a randomised, double-blind, controlled trial; 28185672	The Lancet	10.1016/S0140-6736(17)30060-0	https://www.scopus.com/inward/record.uri?eid=2-s2.0-85011601251&doi=10.1016%2fS0140-6736%2817%2930060-0&partnerID=40&md5=583edeff1bf9475e66ac36798ae1304a	Excluded	Irrelevant			Scopus	18/03/2023
296	7KXTEVV2	journalArticle	2022	Hassanin, A.; Ramsamaroo, Z.; Barry, M.; Cassidy, T.	Carotid endarterectomy for symptomatic carotid artery stenosis in a patient who presented with psychosis; 35379675	BMJ Case Reports	10.1136/bcr-2021-242457	https://www.scopus.com/inward/record.uri?eid=2-s2.0-85127489238&doi=10.1136%2fbcr-2021-242457&partnerID=40&md5=c98b18adae2f30976bfb7283d5abd220	Excluded	Irrelevant			Scopus	18/03/2023
297	NV4HUCHG	journalArticle	2018	Taylor, J. B.; Prager, L. M.; Quijije, N. V.; Schaefer, P. W.	Case 21-2018: A 61-year-old man with grandiosity, impulsivity, and decreased sleep; 29996076	New England Journal of Medicine	10.1056/NEJMcpc1712229	https://www.scopus.com/inward/record.uri?eid=2-s2.0-85049956196&doi=10.1056%2fNEJMcpc1712229&partnerID=40&md5=d6a7576b94b4fc65a5fd4f8a45cab920	Excluded	Irrelevant			Scopus	18/03/2023
298	86682MN7	journalArticle	2020	Trinh, N. -H T.; Apollon, O.; Collier, S. A.	Case 28-2020: A 64-year-old man with intrusive thoughts and fear of being poisoned; 32905681	New England Journal of Medicine	10.1056/NEJMcpc2004981	https://www.scopus.com/inward/record.uri?eid=2-s2.0-85090819414&doi=10.1056%2fNEJMcpc2004981&partnerID=40&md5=ed5e00ab8c520c3f4d0366e6b31d5d33	Excluded	Irrelevant			Scopus	18/03/2023
299	96VTU3IK	journalArticle	2021	Olds, J.; Yousif, M.; Abidakun, O.; Cannon, A.	Case of recurrent cerebral haemorrhage in an older adult man who uses dimethylsulfoxide (DMSO) for self-management of low mood and pain; 33541956	BMJ Case Reports	10.1136/bcr-2020-240371	https://www.scopus.com/inward/record.uri?eid=2-s2.0-85100977639&doi=10.1136%2fbcr-2020-240371&partnerID=40&md5=65c8c6b1b453196dfc39279882906b63	Excluded	Irrelevant			Scopus	18/03/2023
300	9W2PUTN8	journalArticle	2021	Wu, H.; Mei, F.; Liu, L.; Zhang, L.; Hao, H.; Zhang, S.	Case Report/Case Series: Rare case of anti-LGI1 limbic encephalitis with rapidly progressive dementia, psychiatric symptoms, and frequently seizures: A case report; 34398024	Medicine (United States)	10.1097/MD.0000000000026654	https://www.scopus.com/inward/record.uri?eid=2-s2.0-85114522938&doi=10.1097%2fMD.0000000000026654&partnerID=40&md5=8e177514b494241dfa8a276abbc75357	Excluded	Irrelevant			Scopus	18/03/2023
301	RWCH87AG	journalArticle	2021	Suzuki, A.; Kobayashi, R.; Shirata, T.; Komoriya, H.; Kanoto, M.; Otani, K.	Case Report: Changes in Regional Cerebral Blood Flow in Chronic Akathisia of a Depressed Patient Before and After Electroconvulsive Therapy Treatment	Frontiers in Psychiatry	10.3389/fpsyt.2021.728265	https://www.scopus.com/inward/record.uri?eid=2-s2.0-85115669860&doi=10.3389%2ffpsyt.2021.728265&partnerID=40&md5=f5662f099a964f1d6b8b89a62e192286	Excluded	Irrelevant			Scopus	18/03/2023
302	TF64BAV6	journalArticle	2022	Taib, N. I. A.; Wahab, S.; Khoo, C. S.; Tan, H. J.; Kamaruzaman, L.; Woon, L. S. -C; Gan, L. L. Y.	Case Report: Cotard's Syndrome in Anti-N-methyl D-aspartate (NMDA) Receptor (Anti-NMDAR) Encephalitis	Frontiers in Psychiatry	10.3389/fpsyt.2022.779520	https://www.scopus.com/inward/record.uri?eid=2-s2.0-85130524480&doi=10.3389%2ffpsyt.2022.779520&partnerID=40&md5=f516baf55b1eed89db67663bc3dfd2b1	Excluded	Irrelevant			Scopus	18/03/2023
303	3V4W73ZW	journalArticle	2022	Carter, M.; Solsrud, K.; Mischel, N.	Case report: Intranasal esketamine for severe major depressive disorder with psychotic features	Frontiers in Psychiatry	10.3389/fpsyt.2022.937996	https://www.scopus.com/inward/record.uri?eid=2-s2.0-85136818565&doi=10.3389%2ffpsyt.2022.937996&partnerID=40&md5=6a72975f598e7132d679365b13bd0502	Excluded	Irrelevant			Scopus	18/03/2023
304	93ZLMMWI	journalArticle	2022	Zhang, X.; Meng, L.; Xiao, Y.; Chen, Z.	Case report: Radiofrequency ablation combined with biopsy for Cushing’s syndrome due to ectopic ACTH lesions in the lung	Frontiers in Oncology	10.3389/fonc.2022.1059308	https://www.scopus.com/inward/record.uri?eid=2-s2.0-85143498419&doi=10.3389%2ffonc.2022.1059308&partnerID=40&md5=6eab7301b3338e95074706d3ee22d25f	Excluded	Irrelevant			Scopus	18/03/2023
305	BGI33D4P	journalArticle	2022	Vaishali, K.; Mannam, R. R.	Case Reports Of Escitalopram Induced Switch-Dose Independent	Journal of Pharmaceutical Negative Results	10.47750/pnr.2022.13.S04.248	https://www.scopus.com/inward/record.uri?eid=2-s2.0-85143062539&doi=10.47750%2fpnr.2022.13.S04.248&partnerID=40&md5=5d7bdc0684771c44c9a4be3d89acbfb6	Excluded	Irrelevant			Scopus	18/03/2023
306	BLAKSI8L	journalArticle	2016	Brown, J. S., J.	Cases of remission of psychosis following resection of pheochromocytoma or paraganglioma; 27534680	Schizophrenia research	10.1016/j.schres.2016.08.012	https://www.scopus.com/inward/record.uri?eid=2-s2.0-84981724442&doi=10.1016%2fj.schres.2016.08.012&partnerID=40&md5=c218903d15c957cf1369beba5b24b90f	Excluded	Irrelevant			Scopus	18/03/2023
307	GRR3USMP	journalArticle	2020	Sun, Q.; Davidson, T.; Sween, J. K.; Klein, C.; McLeod, T.; Rummans, T.	CASPR2-IgG–Associated Autoimmune Encephalitis: Unusual Cause of Delirium; 32641232	Psychosomatics	10.1016/j.psym.2020.05.017	https://www.scopus.com/inward/record.uri?eid=2-s2.0-85087355180&doi=10.1016%2fj.psym.2020.05.017&partnerID=40&md5=663ebf1f6e50b8d05749d12a28597ec0	Excluded	Irrelevant			Scopus	18/03/2023
308	IVECHQDS	journalArticle	2013	Parsaik, A. K.; Ahlskog, J. E.; Singer, W.; Gelfman, R.; Sheldon, S. H.; Seime, R. J.; Craft, J. M.; Staab, J. P.; Kantor, B.; Low, P. A.	Central hyperadrenergic state after lightning strike	Clinical Autonomic Research	10.1007/s10286-013-0197-7	https://www.scopus.com/inward/record.uri?eid=2-s2.0-84882284102&doi=10.1007%2fs10286-013-0197-7&partnerID=40&md5=8a04c703e4ce6f20cfa72e386282c230	Excluded	Irrelevant			Scopus	18/03/2023
309	JG5YV94L	journalArticle	0	Parsaik, Ajay K.; Ahlskog, J. Eric; Singer, Wolfgang; Gelfman, Russell; Sheldon, Seth H.; Seime, Richard J.; Craft, Jennifer M.; Staab, Jeffrey P.; Kantor, Birgit; Low, Phillip A.	Central hyperadrenergic state after lightning strike	Clinical autonomic research : official journal of the Clinical Autonomic Research Society	10.1007/s10286-013-0197-7		Excluded	Duplicate			Pubmed	18/03/2023
310	A57EN86K	journalArticle	2021	Abraham, P.; Neel, I.; Bishay, S.; Sewell, D. D.	Central Nervous System Systemic Lupus Erythematosus (CNS-SLE) Vasculitis Mimicking Lewy Body Dementia: A Case Report Emphasizing the Role of Imaging With an Analysis of 33 Comparable Cases From the Scientific Literature; 31996085	Journal of geriatric psychiatry and neurology	10.1177/0891988720901788	https://www.scopus.com/inward/record.uri?eid=2-s2.0-85078748195&doi=10.1177%2f0891988720901788&partnerID=40&md5=cda1f272c028d2dcbaf30951d815328a	Excluded	Irrelevant			Scopus	18/03/2023
311	GM8B4ERQ	journalArticle	2016	Giles, L. L.; Martini, D. R.	Challenges and Promises of Pediatric Psychopharmacology; 27064142	Academic Pediatrics	10.1016/j.acap.2016.03.011	https://www.scopus.com/inward/record.uri?eid=2-s2.0-84969988324&doi=10.1016%2fj.acap.2016.03.011&partnerID=40&md5=6e758f725fb4c6f7a17937a49c46e336	Excluded	Irrelevant			Scopus	18/03/2023
312	K3EDJEFU	journalArticle	2014	Ozan, E.; Aydin, E. F.	Challenges in diagnosing and adequately treating malignant catatonia and its fatal consequences; 24515714	Journal of Neuropsychiatry and Clinical Neurosciences	10.1176/appi.neuropsych.13030056	https://www.scopus.com/inward/record.uri?eid=2-s2.0-84901454325&doi=10.1176%2fappi.neuropsych.13030056&partnerID=40&md5=fe9f4606d6d79a651798eccd7135865d	Excluded	Irrelevant			Scopus	18/03/2023
313	HRGNW63U	journalArticle	2022	Hart, L. A.; Walker, R.; Phelan, E. A.; Marcum, Z. A.; Schwartz, N. R. M.; Crane, P. K.; Larson, E. B.; Gray, S. L.	Change in central nervous system-active medication use following fall-related injury in older adults; 34668191	Journal of the American Geriatrics Society	10.1111/jgs.17508	https://www.scopus.com/inward/record.uri?eid=2-s2.0-85117348382&doi=10.1111%2fjgs.17508&partnerID=40&md5=1077e4fcc9b15698096b9cae4e5bb836	Excluded	Irrelevant			Scopus	18/03/2023
314	SZ2EHX5T	journalArticle	2018	Seetasith, A.; Greene, M.; Hartry, A.; Burudpakdee, C.	Changes in healthcare resource use and costs associated with early versus delayed initiation of atypical antipsychotic adjunctive treatment in major depressive disorder; 29862860	Journal of Medical Economics	10.1080/13696998.2018.1484373	https://www.scopus.com/inward/record.uri?eid=2-s2.0-85048829435&doi=10.1080%2f13696998.2018.1484373&partnerID=40&md5=8bd84a1046983d8264d8235b40fc4a11	Excluded	Irrelevant			Scopus	18/03/2023
315	RJPWYU7H	journalArticle	0	Brown, Megan M.; Arigo, Danielle	Changes in Life Circumstances and Mental Health Symptoms during the COVID-19 Pandemic among Midlife Women with Elevated Risk for Cardiovascular Disease	Journal of women & aging	10.1080/08952841.2021.1967654	https://search.ebscohost.com/login.aspx?direct=true&db=ccm&AN=158597956&site=ehost-live	Excluded	Irrelevant			Scopus	18/03/2023
316	Z3ZT8P6F	journalArticle	0	Kim, Chan-Won; Chang, Yoosoo; Kang, Jeong-Gyu; Ryu, Seungho	Changes in sleep duration and subsequent risk of hypertension in healthy adults	Sleep	10.1093/sleep/zsy159		Excluded	Irrelevant			Scopus	18/03/2023
317	7RCU975Y	journalArticle	2022	Iuliano, S. L.; Bi, W. L.; Laws, E. R., J.	Changes in the Options for Management of Prolactin Secreting Pituitary Adenomas	Journal of Neurological Surgery, Part B: Skull Base	10.1055/s-0040-1722665	https://www.scopus.com/inward/record.uri?eid=2-s2.0-85101337259&doi=10.1055%2fs-0040-1722665&partnerID=40&md5=2579a0e9f3ffe42b847a5a1a58debf60	Excluded	Irrelevant			Scopus	18/03/2023
318	6KAV265M	journalArticle	2022	Schnall, J.; Oliver, G.; Braat, S.; Macdonell, R.; Gibney, K. B.; Kanaan, R. A.	Characterising DSCATT: A case series of Australian patients with debilitating symptom complexes attributed to ticks; 34465249	Australian and New Zealand Journal of Psychiatry	10.1177/00048674211043788	https://www.scopus.com/inward/record.uri?eid=2-s2.0-85114512628&doi=10.1177%2f00048674211043788&partnerID=40&md5=25b3e7581ad86dd32093aac4105a5995	Excluded	Irrelevant			Scopus	18/03/2023
319	87H5BRQR	journalArticle	2016	Delgado-Guay, M.; Rodriguez-Nunez, A.; Shin, S. H.; Chisholm, G.; Williams, J.; Frisbee-Hume, S.; Bruera, E.	Characteristics and outcomes of patients with advanced cancer evaluated by a palliative care team at an emergency center. A retrospective study; 26590844	Supportive Care in Cancer	10.1007/s00520-015-3034-9	https://www.scopus.com/inward/record.uri?eid=2-s2.0-84947708844&doi=10.1007%2fs00520-015-3034-9&partnerID=40&md5=5a26e9ce178808f13b64095cff21d24a	Excluded	Irrelevant			Scopus	18/03/2023
320	9IYZCVHV	journalArticle	2020	Nyman, E.; Vaughan, T.; Desta, B.; Wang, X.; Barut, V.; Emmas, C.	Characteristics and Symptom Severity of Patients Reporting Systemic Lupus Erythematosus in the PatientsLikeMe Online Health Community: A Retrospective Observational Study	Rheumatology and Therapy	10.1007/s40744-020-00195-7	https://www.scopus.com/inward/record.uri?eid=2-s2.0-85096606815&doi=10.1007%2fs40744-020-00195-7&partnerID=40&md5=64a9f0eee2e9b7ece00afb9feb5be936	Excluded	Irrelevant			Scopus	18/03/2023
321	WF6D67TN	journalArticle	2022	Richer, L.; Wong, K. O.; Martins, K. J. B.; Rajapakse, T.; Amoozegar, F.; Becker, W. J.; Klarenbach, S. W.	Characteristics of Adults with Migraine in Alberta, Canada: A Population-Based Study; 33845936	Canadian Journal of Neurological Sciences	10.1017/cjn.2021.68	https://www.scopus.com/inward/record.uri?eid=2-s2.0-85126389638&doi=10.1017%2fcjn.2021.68&partnerID=40&md5=4bd2c3cfb4bb11cee0dfda287f7f51a4	Excluded	Irrelevant			Scopus	18/03/2023
322	LKBAI6SV	journalArticle	2019	Corkery, J. M.; Streete, P.; Claridge, H.; Goodair, C.; Papanti, D.; Orsolini, L.; Schifano, F.; Sikka, K.; Körber, S.; Hendricks, A.	Characteristics of deaths associated with kratom use; 31429622	Journal of Psychopharmacology	10.1177/0269881119862530	https://www.scopus.com/inward/record.uri?eid=2-s2.0-85071493122&doi=10.1177%2f0269881119862530&partnerID=40&md5=628d3d916ff53ed0967ce7ffbf4887d1	Excluded	Irrelevant			Scopus	18/03/2023
323	K9X6MGFM	journalArticle	0	Li, Zhe; Li, Yun; Yang, Linghui; Li, Tao; Lei, Fei; Vgontzas, Alexandros N.; Tang, Xiangdong	Characterization of obstructive sleep apnea in patients with insomnia across gender and age	Sleep & breathing = Schlaf & Atmung	10.1007/s11325-015-1121-2		Excluded	Irrelevant			Scopus	18/03/2023
324	QBHSMN98	journalArticle	0	Al-Tannir, Mohamad; Kobrosly, Samer Y.; Al-Badr, Ahmad H.; Salloum, Nourhan A.; Altannir, Youssef M.	Characterizing sleeping habits and disturbances among Saudi adults	Saudi medical journal	10.15537/smj.2016.12.17373		Excluded	Irrelevant			Scopus	18/03/2023
325	7CA6L5UX	journalArticle	2018	Cats, A.; Jansen, E. P. M.; van Grieken, N. C. T.; Sikorska, K.; Lind, P.; Nordsmark, M.; Meershoek-Klein Kranenbarg, E.; Boot, H.; Trip, A. K.; Swellengrebel, H. A. M.; van Laarhoven, H. W. M.; Putter, H.; van Sandick, J. W.; van Berge Henegouwen, M. I.; Hartgrink, H. H.; van Tinteren, H.; van de Velde, C. J. H.; Verheij, M.; Van Coevorden, F.; Vanhoutvin, S.; Hulshof, M. C.; Loosveld, O. J.; Te…	Chemotherapy versus chemoradiotherapy after surgery and preoperative chemotherapy for resectable gastric cancer (CRITICS): an international, open-label, randomised phase 3 trial; 29650363	The Lancet Oncology	10.1016/S1470-2045(18)30132-3	https://www.scopus.com/inward/record.uri?eid=2-s2.0-85045118274&doi=10.1016%2fS1470-2045%2818%2930132-3&partnerID=40&md5=28e0f5eb10442a01943a8a74b0b5bf17	Excluded	Irrelevant			Scopus	18/03/2023
326	XPG64U8B	journalArticle	2013	Pulgarón, E. R.	Childhood Obesity: A Review of Increased Risk for Physical and Psychological Comorbidities; 23328273	Clinical therapeutics	10.1016/j.clinthera.2012.12.014	https://www.scopus.com/inward/record.uri?eid=2-s2.0-84872393395&doi=10.1016%2fj.clinthera.2012.12.014&partnerID=40&md5=52291e1ba174c72fd3acbf68b11a50d1	Excluded	Irrelevant			Scopus	18/03/2023
327	S3FHPNE6	journalArticle	2022	Womersley, J. S.; Nothling, J.; Toikumo, S.; Malan-Müller, S.; van den Heuvel, L. L.; McGregor, N. W.; Seedat, S.; Hemmings, S. M. J.	Childhood trauma, the stress response and metabolic syndrome: A focus on DNA methylation; 34169602	European Journal of Neuroscience	10.1111/ejn.15370	https://www.scopus.com/inward/record.uri?eid=2-s2.0-85126388024&doi=10.1111%2fejn.15370&partnerID=40&md5=74abd43ec39409ab9ef7129d17a573b5	Excluded	Irrelevant			Scopus	18/03/2023
328	XI96AD8Q	journalArticle	2022	Wang, X.; Zhang, C.; Xiaoying, L.; Jianye, W.; Pulin, Y.; Huashan, H.; Lin, S.; Hui, S.; Ling, T.; Song, B.; Jian, C.; Long, C.; Xujiao, C.; Biao, C.; Hongliang, C.; Jin, F.; Ningyuan, F.; Haiqing, G.; Xuewen, G.; Yifang, G.; Lulu, H.; Feng, H.; Gairong, H.; Yan, L.; Jiangjiu, L.; Zhanyi, L.; Deping, L.; Quan, L.; Yongming, L.; Ze, L.; Zhijun, L.; Xiang, L.; Yongjun, M.; Xiaoxuan, N.; Baiqing, O.…	Chinese expert consensus on the diagnosis and treatment of chronic heart failure in elderly patients (2021)	Aging Medicine	10.1002/agm2.12215	https://www.scopus.com/inward/record.uri?eid=2-s2.0-85133892615&doi=10.1002%2fagm2.12215&partnerID=40&md5=f77866ac5d63f23fb4501fdfe3b79445	Excluded	Irrelevant			Scopus	18/03/2023
329	ETVCLT3X	journalArticle	2021	Wolak, J. P.	Chronic Brain Failure; 33863461	Emergency medicine clinics of North America	10.1016/j.emc.2021.01.008	https://www.scopus.com/inward/record.uri?eid=2-s2.0-85104072441&doi=10.1016%2fj.emc.2021.01.008&partnerID=40&md5=e666b1af790763863f47a16743c5c751	Excluded	Irrelevant			Scopus	18/03/2023
330	IBJ8VTRD	journalArticle	0	Koyanagi, Ai; Garin, Noe; Olaya, Beatriz; Ayuso-Mateos, Jose Luis; Chatterji, Somnath; Leonardi, Matilde; Koskinen, Seppo; Tobiasz-Adamczyk, Beata; Haro, Josep Maria	Chronic conditions and sleep problems among adults aged 50 years or over in nine countries: a multi-country study	PloS one	10.1371/journal.pone.0114742		Excluded	Irrelevant			Pubmed	18/03/2023
331	CIBAI5IB	journalArticle	2021	Pengpid, S.; Peltzer, K.	Chronic conditions, multimorbidity, and quality of life among patients attending monk healers and primary care clinics in Thailand; 33622328	Health and Quality of Life Outcomes	10.1186/s12955-021-01707-x	https://www.scopus.com/inward/record.uri?eid=2-s2.0-85101421784&doi=10.1186%2fs12955-021-01707-x&partnerID=40&md5=174f312f55bb755cbefb8226480f9ee2	Excluded	Irrelevant			Scopus	18/03/2023
332	4MHCSS9H	journalArticle	2021	Praetner, M.; Schiele, T.; Werle, L.; Kuffer, J.; Nischwitz, S.; Keck, M. E.; Kloiber, S.	Chronic Serotonergic Overstimulation Mimicking Panic Attacks in a Patient with Parkinson's Disease Receiving Additional Antidepressant Treatment with Moclobemide	Case Reports in Psychiatry	10.1155/2021/8868023	https://www.scopus.com/inward/record.uri?eid=2-s2.0-85102633961&doi=10.1155%2f2021%2f8868023&partnerID=40&md5=47d55907262bf17a8d554f7d6380033e	Excluded	Irrelevant			Scopus	18/03/2023
333	V3ZEGMZE	journalArticle	0	Lima, Ingrid L. B.; Rodrigues, Aline F. A. C.; Bergamaschi, Cássia T.; Campos, Ruy R.; Hirata, Aparecida E.; Tufik, Sergio; Xylaras, Beatriz D. P.; Visniauskas, Bruna; Chagas, Jair R.; Gomes, Guiomar N.	Chronic sleep restriction during pregnancy--repercussion on cardiovascular and renal functioning of male offspring	PloS one	10.1371/journal.pone.0113075		Excluded	Irrelevant			Pubmed	18/03/2023
334	XSXXAQ6I	journalArticle	2016	Setrouk, E.; Hubault, B.; Vankemmel, F.; Zambrowski, O.; Nazeyrollas, P.; Delemer, B.; Durlach, V.; Ducasse, A.; Arndt, C.	Circadian disturbance and idiopathic central serous chorioretinopathy; 27207466	Graefe's Archive for Clinical and Experimental Ophthalmology	10.1007/s00417-016-3378-y	https://www.scopus.com/inward/record.uri?eid=2-s2.0-84969820425&doi=10.1007%2fs00417-016-3378-y&partnerID=40&md5=1298b4bc863a27080ee90fe233003998	Excluded	Irrelevant			Scopus	18/03/2023
335	CINC2438	journalArticle	0	Morris, Christopher J.; Purvis, Taylor E.; Hu, Kun; Scheer, Frank A. J. L.	Circadian misalignment increases cardiovascular disease risk factors in humans	Proceedings of the National Academy of Sciences of the United States of America	10.1073/pnas.1516953113		Excluded	Irrelevant			Pubmed	18/03/2023
336	W335R33Y	journalArticle	2019	Hekmatjah, J.; Tareen, K.; Tareen, R. S.	Citalopram-associated alopecia: A case report and brief literature review; 30767750	Current Drug Safety	10.2174/1574886314666190215115857	https://www.scopus.com/inward/record.uri?eid=2-s2.0-85066617838&doi=10.2174%2f1574886314666190215115857&partnerID=40&md5=62070229b8b1a93862c70439d06e5b0c	Excluded	Irrelevant			Scopus	18/03/2023
337	5K2S5KH9	journalArticle	2016	Melamud, B.; Keller, S.; Mahamid, M.; Paz, K.; Goldin, E.	Clarithromycin-induced mania after triple therapy to eradicate Helicobacter pylori; 28471587	Israel Medical Association Journal		https://www.scopus.com/inward/record.uri?eid=2-s2.0-84984846114&partnerID=40&md5=5782debadc4c1be505cd987d41838bcb	Excluded	Irrelevant			Scopus	18/03/2023
338	EWFPX9YG	journalArticle	2017	Wang, K.; Gaitsch, H.; Poon, H.; Cox, N. J.; Rzhetsky, A.	Classification of common human diseases derived from shared genetic and environmental determinants; 28783162	Nature genetics	10.1038/ng.3931	https://www.scopus.com/inward/record.uri?eid=2-s2.0-85028705058&doi=10.1038%2fng.3931&partnerID=40&md5=ac9c35c829f04486a18a292260a1b0f5	Excluded	Irrelevant			Scopus	18/03/2023
339	D3JHUG62	journalArticle	2015	Shand, B.; Goicochea, M. T.; Valenzuela, R.; Fadic, R.; Jensen, R.; Tassorelli, C.; Nappi, G.	Clinical and Demographical Characteristics of Patients with Medication Overuse Headache in Argentina and Chile: Analysis of the Latin American Section of COMOESTAS Project; 26382855	Journal of Headache and Pain	10.1186/s10194-015-0561-1	https://www.scopus.com/inward/record.uri?eid=2-s2.0-84942237220&doi=10.1186%2fs10194-015-0561-1&partnerID=40&md5=0e6b336ecfcb5238fc65fd17eb9ca8b6	Excluded	Irrelevant			Scopus	18/03/2023
340	P99QUI8H	journalArticle	2021	Hajj, A.; Hachem, R.; Khoury, R.; Nehme, T.; Hallit, S.; Nasr, F.; Karak, F. E.; Chahine, G.; Kattan, J.; Khabbaz, L. R.	Clinical and Genetic Factors Associated With the Breast Cancer-Related Sleep Disorders: The “CAGE-Sleep” Study–A Cross-Sectional Study; 33631331	Journal of pain and symptom management	10.1016/j.jpainsymman.2021.02.022	https://www.scopus.com/inward/record.uri?eid=2-s2.0-85104293689&doi=10.1016%2fj.jpainsymman.2021.02.022&partnerID=40&md5=f4e33876ae39ac5d07a9a80a37a644b7	Excluded	Irrelevant			Scopus	18/03/2023
341	I5IEQK3T	journalArticle	2014	Liu, H.; Xie, Y. -M; Yi, D. -H; Wang, Y. -Y	Clinical and medicine characteristics of patients with Parkinson s syndrome; 25532383	Zhongguo Zhongyao Zazhi	10.4268/cjcmm20141814	https://www.scopus.com/inward/record.uri?eid=2-s2.0-84908125589&doi=10.4268%2fcjcmm20141814&partnerID=40&md5=49bcad49dc085ce4411968695581a2e6	Excluded	Irrelevant			Scopus	18/03/2023
342	QZ269UBN	journalArticle	2022	Kravchenko, I. V.	Clinical Aspects of Comorbidity of Coronovirus Infection and Paranoid Schizophrenia	Archives of psychiatry research	10.20471/may.2022.58.01.01	https://www.scopus.com/inward/record.uri?eid=2-s2.0-85136782809&doi=10.20471%2fmay.2022.58.01.01&partnerID=40&md5=2db840d8eb34a64af5e964f68932c5b7	Excluded	Irrelevant			Scopus	18/03/2023
343	DXB4HBKW	journalArticle	2019	Srivastava, G.; Apovian, C. M.	Clinical Challenge: Patient With Severe Obesity BMI 46 kg/m2	Frontiers in Endocrinology	10.3389/fendo.2019.00635	https://www.scopus.com/inward/record.uri?eid=2-s2.0-85073672025&doi=10.3389%2ffendo.2019.00635&partnerID=40&md5=0987c58d1fb451b9ca749deb04c4ed32	Excluded	Irrelevant			Scopus	18/03/2023
344	S55A6BYB	journalArticle	2019	Ng, H. Y.; Namboodiri, D.; Learoyd, D.; Davidson, A.; Champion, B.; Preda, V.	Clinical challenges of a co-secreting TSH/GH pituitary adenoma	Endocrinology, Diabetes and Metabolism Case Reports	10.1530/EDM-19-0068	https://www.scopus.com/inward/record.uri?eid=2-s2.0-85076214454&doi=10.1530%2fEDM-19-0068&partnerID=40&md5=d5ff96cf382946c2c42b520555112eed	Excluded	Irrelevant			Scopus	18/03/2023
345	2XIREEE2	journalArticle	2017	Choong, C. K.; Ford, J. H.; Nyhuis, A. W.; Joshi, S. G.; Robinson, R. L.; Aurora, S. K.; Martinez, J. M.	Clinical Characteristics and Treatment Patterns Among Patients Diagnosed With Cluster Headache in U.S. Healthcare Claims Data; 28581025	Headache	10.1111/head.13127	https://www.scopus.com/inward/record.uri?eid=2-s2.0-85029766645&doi=10.1111%2fhead.13127&partnerID=40&md5=a796586a039050e531287989137e8948	Excluded	Irrelevant			Scopus	18/03/2023
346	J9JYMDC2	journalArticle	2021	Coppola, N.; Blasi, A.; Amato, M.; Ferrigno, R.; Mignogna, M. D.; Leuci, S.	Clinical characterization of gingival type of burning mouth syndrome: A cross-sectional study; 34564683	Medicina Oral Patologia Oral y Cirugia Bucal	10.4317/medoral.24791	https://www.scopus.com/inward/record.uri?eid=2-s2.0-85118484482&doi=10.4317%2fmedoral.24791&partnerID=40&md5=ab47dba0d674d2855c851e6bcb2b0993	Excluded	Irrelevant			Scopus	18/03/2023
347	M6IW4IM3	journalArticle	2022	Tsai, H. -J; Wong, Y. -S; Ong, C. -T	Clinical course and risk factors for sleep disturbance in patients with ischemic stroke; 36346797	PLoS ONE	10.1371/journal.pone.0277309	https://www.scopus.com/inward/record.uri?eid=2-s2.0-85141894343&doi=10.1371%2fjournal.pone.0277309&partnerID=40&md5=6becccefa98c48dbba7b64a955bfde41	Excluded	Irrelevant			Scopus	18/03/2023
348	ZCSA4D4C	journalArticle	0	Curry, Ian P.; Kelley, Amanda M.; Gaydos, Steven J.	Clinical Diagnoses Leading to Suspension in Army Aircrew: An Epidemiological Study	Aerospace medicine and human performance	10.3357/AMHP.5048.2018		Excluded	Irrelevant			Pubmed	18/03/2023
349	E2G725F3	journalArticle	2017	Howard, D. R.; Munir, T.; McParland, L.; Rawstron, A. C.; Chalmers, A.; Gregory, W. M.; O’Dwyer, J. L.; Smith, A.; Longo, R.; Varghese, A.; Smith, A.; Hillmen, P.	Clinical effectiveness and cost-effectiveness results from the randomised, Phase IIB trial in previously untreated patients with chronic lymphocytic leukaemia to compare fludarabine, cyclophosphamide and rituximab with fludarabine, cyclophosphamide, mitoxantrone and low-dose rituximab: The attenuated dose rituximab with chemotherapy in chronic lymphocytic leukaemia (ARCTIC) trial; 28628003	Health technology assessment	10.3310/hta21280	https://www.scopus.com/inward/record.uri?eid=2-s2.0-85021268311&doi=10.3310%2fhta21280&partnerID=40&md5=17c9d5c94b175658ee026f96c0390a2e	Excluded	Irrelevant			Scopus	18/03/2023
350	A2WIU9WY	journalArticle	2022	Li, Y.; Li, L.; Guo, R.; Yu, H.; Wang, X.; Wang, B.; Wang, Q.; Li, Z.; Zhao, H.; Temu, Q.; Chen, X.; Zhang, Y.; An, J.; Cai, X.; Li, A.; Qi, L.; Shang, J.; He, H.; Yang, D.; Lin, J.; Zhang, Y.; Zou, T.	Clinical efficacy of Shugan granule in the treatment of mixed anxiety-depressive disorder: A multicenter, randomized, double-blind, placebo-controlled trial; 35085742	Journal of ethnopharmacology	10.1016/j.jep.2022.115032	https://www.scopus.com/inward/record.uri?eid=2-s2.0-85124627635&doi=10.1016%2fj.jep.2022.115032&partnerID=40&md5=04f46378c03e20126715632fc8c5c115	Excluded	Irrelevant			Scopus	18/03/2023
351	JCD4XCPU	journalArticle	2022	Ohira, M.; Sano, T.; Takao, M.	Clinical features of patients who visited the outpatient clinic for long COVID in Japan	eNeurologicalSci	10.1016/j.ensci.2022.100418	https://www.scopus.com/inward/record.uri?eid=2-s2.0-85135416669&doi=10.1016%2fj.ensci.2022.100418&partnerID=40&md5=87410d881e56b7dec21ad86f709e45ac	Excluded	Irrelevant			Scopus	18/03/2023
352	9HHQMYRP	journalArticle	2022	Shin, S. -H; Byun, S. W.; Lee, Z. Y.; Kim, M. -J; Kim, E. H.; Lee, H. Y.	Clinical Findings That Differentiate Co-Occurrence of Hyperacusis and Tinnitus from Tinnitus Alone; 36303312	Yonsei medical journal	10.3349/ymj.2022.0274	https://www.scopus.com/inward/record.uri?eid=2-s2.0-85140332005&doi=10.3349%2fymj.2022.0274&partnerID=40&md5=d78fbdd447b268463fd8f04a80332d17	Excluded	Irrelevant			Scopus	18/03/2023
353	KR4GP496	journalArticle	0	Tay, D. K. L.; Pang, K. P.	Clinical phenotype of South-East Asian temporomandibular disorder patients with upper airway resistance syndrome	Journal of oral rehabilitation	10.1111/joor.12551		Excluded	Irrelevant			Pubmed	18/03/2023
354	W842FZ43	journalArticle	2021	Elshebawy, H.; Fahmy, E. M.; Elfayoumy, N. M.; Abdelalim, A. M.; Ismail, R. S.	Clinical predictors to cognitive impairment in multiple sclerosis patients	Egyptian Journal of Neurology, Psychiatry and Neurosurgery	10.1186/s41983-021-00292-6	https://www.scopus.com/inward/record.uri?eid=2-s2.0-85102066615&doi=10.1186%2fs41983-021-00292-6&partnerID=40&md5=39a7f60b98a168d60e6658eff3c6aac4	Excluded	Irrelevant			Scopus	18/03/2023
355	HVH7U8G8	journalArticle	2021	Banasiak, H.; Pawliczak, R.	Clinical profile of chronic bronchial asthma patients in Poland: results of the PROKSAL study	Postepy Dermatologii i Alergologii	10.5114/ada.2020.102102	https://www.scopus.com/inward/record.uri?eid=2-s2.0-85100051220&doi=10.5114%2fada.2020.102102&partnerID=40&md5=d48a8a6c7dc9ba51d669cbdac02bb5a8	Excluded	Irrelevant			Scopus	18/03/2023
356	7ESL93IX	journalArticle	2020	Lima, J. E. E.; Youn, T. S.; Robinson, C.; Gilmore, E. J.; Schrag, M.; Sanamandra, S.; MacIel, C. B.	Clinical Reasoning: A 45-year-old man with progressive insomnia and psychiatric and motor symptoms; 32107325	Neurology	10.1212/WNL.0000000000009098	https://www.scopus.com/inward/record.uri?eid=2-s2.0-85082092312&doi=10.1212%2fWNL.0000000000009098&partnerID=40&md5=8844fdc89ed8c9f0ca8bf6086a873fab	Excluded	Irrelevant			Scopus	18/03/2023
357	4BSW46FT	journalArticle	2014	Duncan, M.; Cholfin, J.; Restrepo, L.	Clinical Reasoning: A 72-year-old man with rapid cognitive decline and unilateral muscle jerks; 24891546	Neurology	10.1212/WNL.0000000000000468	https://www.scopus.com/inward/record.uri?eid=2-s2.0-84903987990&doi=10.1212%2fWNL.0000000000000468&partnerID=40&md5=fc3db478f71eeccb250da5f496ccc18e	Excluded	Irrelevant			Scopus	18/03/2023
358	QQTZXM4Z	journalArticle	2016	Cepeda, M. S.; Stang, P.; Blacketer, C.; Kent, J. M.; Wittenberg, G. M.	Clinical relevance of sleep duration: Results from a cross-sectional analysis using NHANES; 26951419	Journal of Clinical Sleep Medicine	10.5664/jcsm.5876	https://www.scopus.com/inward/record.uri?eid=2-s2.0-84975217503&doi=10.5664%2fjcsm.5876&partnerID=40&md5=606e1cf86646cb6daad70cea98ca41f8	Excluded	Irrelevant			Scopus	18/03/2023
359	N8PL6C8S	journalArticle	2013	Liu, W.; Katz, D. A.; Locke, C.; Daszkowski, D.; Wang, Y.; Rieser, M. J.; Awni, W.; Marek, G. J.; Dutta, S.	Clinical safety, pharmacokinetics, and pharmacodynamics of the 11β-hydroxysteroid dehydrogenase type 1 inhibitor ABT-384 in healthy volunteers and elderly adults	Clinical Pharmacology in Drug Development	10.1002/cpdd.5	https://www.scopus.com/inward/record.uri?eid=2-s2.0-84876770735&doi=10.1002%2fcpdd.5&partnerID=40&md5=460c771b508cb354bdcd35434911cec7	Excluded	Irrelevant			Scopus	18/03/2023
360	9H9PMNAG	journalArticle	2022	Liu, Y.; Yang, M.; Ding, Y.; Wang, H.; Zhang, H.; Wang, D.; Zhuang, T.; Ji, M.; Cui, Y.; Wang, H.	Clinical significance of potential drug–drug interactions in older adults with psychiatric disorders: a retrospective study; 35996119	BMC Psychiatry	10.1186/s12888-022-04207-4	https://www.scopus.com/inward/record.uri?eid=2-s2.0-85136222195&doi=10.1186%2fs12888-022-04207-4&partnerID=40&md5=9f09cab31896f1e8fc0c35502574c241	Excluded	Irrelevant			Scopus	18/03/2023
361	2BP99GUX	journalArticle	2015	Deepmala; Slattery, J.; Kumar, N.; Delhey, L.; Berk, M.; Dean, O.; Spielholz, C.; Frye, R.	Clinical trials of N-acetylcysteine in psychiatry and neurology: A systematic review; 25957927	Neuroscience and biobehavioral reviews	10.1016/j.neubiorev.2015.04.015	https://www.scopus.com/inward/record.uri?eid=2-s2.0-84930200195&doi=10.1016%2fj.neubiorev.2015.04.015&partnerID=40&md5=48d9710a913282c79357b3067b8ed8f5	Excluded	Irrelevant			Scopus	18/03/2023
362	6W8AULME	journalArticle	2021	He, C.; Kong, Q.; Shang, X.; Duan, Y.; Cui, Y.; Wang, J.; Ci, C.; Sang, H.	Clinical, laboratory and brain Magnetic Resonance Imaging (MRI) characteristics of asymptomatic and symptomatic HIV-negative neurosyphilis patients; 34330638	Journal of Infection and Chemotherapy	10.1016/j.jiac.2021.07.004	https://www.scopus.com/inward/record.uri?eid=2-s2.0-85111343129&doi=10.1016%2fj.jiac.2021.07.004&partnerID=40&md5=9886fab5a468bf806108729d4eb98118	Excluded	Irrelevant			Scopus	18/03/2023
363	HBDLRVGH	journalArticle	2013	Kianoush, S.; Balali-Mood, M.; Mousavi, S. R.; Shakeri, M. T.; Dadpour, B.; Moradi, V.; Sadeghi, M.	Clinical, toxicological, biochemical, and hematologic parameters in lead exposed workers of a car battery industry	Iranian Journal of Medical Sciences		https://www.scopus.com/inward/record.uri?eid=2-s2.0-84875536203&partnerID=40&md5=d26998996cf2bfe0f2b669fd8b32385a	Excluded	Irrelevant			Scopus	18/03/2023
364	NVHX8ZHV	journalArticle	2021	Waters, K.; Goodwin, H.; Morrow, G.	Clozapine-induced pulmonary embolism in a patient with minimal pre-existing risk factors; 32792294	Journal of the American Pharmacists Association	10.1016/j.japh.2020.07.017	https://www.scopus.com/inward/record.uri?eid=2-s2.0-85089256356&doi=10.1016%2fj.japh.2020.07.017&partnerID=40&md5=24aedfe849e11b826e33189b72bf0062	Excluded	Irrelevant			Scopus	18/03/2023
365	GV5SZRB8	journalArticle	0	Tang, S.; Zhou, X. F.; Hu, K.; Xu, L. F.; Yu, J. X.; Li, H. M.	Cluster analysis of the clinical presentations in patients with moderate-to-severe obstructive sleep apnea syndrome and its significance	Zhonghua yi xue za zhi	10.3760/cma.j.issn.0376-2491.2016.30.003		Excluded	Irrelevant			Pubmed	18/03/2023
366	UJJKC42Q	journalArticle	2020	Massoud, F.; Ismail, I. I.; Al-Hashel, J.; Abboud, H.	CNS demyelination during tofacitinib therapy: First report; 33296970	Multiple Sclerosis and Related Disorders	10.1016/j.msard.2020.102568	https://www.scopus.com/inward/record.uri?eid=2-s2.0-85092541688&doi=10.1016%2fj.msard.2020.102568&partnerID=40&md5=8439cb98987650bce88dc42e1a69e17c	Excluded	Irrelevant			Scopus	18/03/2023
367	ZWZWRMFM	journalArticle	2017	Hollander, P.; Bays, H. E.; Rosenstock, J.; Frustaci, M. E.; Fung, A.; Vercruysse, F.; Erondu, N.	Coadministration of canagliflozin and phentermine for weight management in overweight and obese individuals without diabetes: A randomized clinical trial; 28289041	Diabetes care	10.2337/dc16-2427	https://www.scopus.com/inward/record.uri?eid=2-s2.0-85019391775&doi=10.2337%2fdc16-2427&partnerID=40&md5=384b5656753e8dc17fd2914c0e30eb3a	Excluded	Irrelevant			Scopus	18/03/2023
368	22JNNQM5	journalArticle	2016	Esteban Sánchez, C. M.; Pastó Cardona, L.	Cobalt intoxication in a patient with hip prosthesis	European Journal of Clinical Pharmacy		https://www.scopus.com/inward/record.uri?eid=2-s2.0-84981318405&partnerID=40&md5=4255a8fca8686014a3f62b9bdacce04a	Excluded	Irrelevant			Scopus	18/03/2023
369	MQVIWDM9	journalArticle	2021	Prakash, S.; Lodha, D.; Rawat, K. S.	Coexistence of serotonin syndrome and neuroleptic malignant syndrome: Does it exist?; 34400419	BMJ Case Reports	10.1136/bcr-2021-241578	https://www.scopus.com/inward/record.uri?eid=2-s2.0-85114429219&doi=10.1136%2fbcr-2021-241578&partnerID=40&md5=bced381acda44761b1c42bd57e0ab725	Excluded	Irrelevant			Scopus	18/03/2023
370	EYPW7TAN	journalArticle	2019	Myles, H.; Myles, N.; Coetzer, C. L. C.; Adams, R.; Chandratilleke, M.; Liu, D.; Mercer, J.; Vakulin, A.; Vincent, A.; Wittert, G.; Galletly, C.	Cognition in schizophrenia improves with treatment of severe obstructive sleep apnoea: A pilot study	Schizophrenia Research: Cognition	10.1016/j.scog.2018.09.001	https://www.scopus.com/inward/record.uri?eid=2-s2.0-85056175454&doi=10.1016%2fj.scog.2018.09.001&partnerID=40&md5=c6ff4ba2dace47a13816ea81c551f8bf	Excluded	Irrelevant			Scopus	18/03/2023
371	N8M3SX9V	journalArticle	2016	Dos Santos Ferreira, K.; Oliver, G. Z.; Thomaz, D. C.; Teixeira, C. T.; Foss, M. P.	Cognitive deficits in chronic pain patients, in a brief screening test, are independent of comorbidities and medication use; 27191230	Arquivos de Neuro-Psiquiatria	10.1590/0004-282X20160071	https://www.scopus.com/inward/record.uri?eid=2-s2.0-84969277817&doi=10.1590%2f0004-282X20160071&partnerID=40&md5=abf8d3ea17b807ab7b5734b3b3e327b3	Excluded	Irrelevant			Scopus	18/03/2023
372	FFEH6DV6	journalArticle	2021	Stephenson, J.; Smith, C. M.; Goyder, E. C.; Holding, E.; Haywood, A.; Crum, A.; Blackburn, J.; Cooke, J.; Relton, C.; Bissell, P.	Cohort Profile Update: The Yorkshire Health Study; 33570146	International journal of epidemiology	10.1093/ije/dyaa272	https://www.scopus.com/inward/record.uri?eid=2-s2.0-85116958124&doi=10.1093%2fije%2fdyaa272&partnerID=40&md5=dd929a7ba7adbc1f2416e9e6fe81d159	Excluded	Irrelevant			Scopus	18/03/2023
373	A2I5CVCF	journalArticle	2014	Moy, F. M.; Hoe, V. C. W.; Hairi, N. N.; Buckley, B.; Wark, P. A.; Koh, D.; Bueno-De-Mesquita, H. B.; Bulgiba, A. M.	Cohort study on clustering of lifestyle risk factors and understanding its association with stress on health and wellbeing among school teachers in Malaysia (CLUSTer) - A study protocol; 24938383	BMC Public Health	10.1186/1471-2458-14-611	https://www.scopus.com/inward/record.uri?eid=2-s2.0-84902302303&doi=10.1186%2f1471-2458-14-611&partnerID=40&md5=95ce6e655f9b1f284437360e5b3d5f65	Excluded	Irrelevant			Scopus	18/03/2023
374	2H3Z87UQ	journalArticle	0	Moy, Foong Ming; Hoe, Victor Chee Wai; Hairi, Noran Naqiah; Buckley, Brian; Wark, Petra A.; Koh, David; Bueno-de-Mesquita, H. Bas; Bulgiba, Awang M.	Cohort study on clustering of lifestyle risk factors and understanding its association with stress on health and wellbeing among school teachers in Malaysia (CLUSTer)--a study protocol	BMC public health	10.1186/1471-2458-14-611		Excluded	Duplicate			Pubmed	18/03/2023
375	NTP42Q8Z	journalArticle	2015	Thomas, S. J.; Shin, M.; McInnis, M. G.; Bostwick, J. R.	Combination therapy with monoamine oxidase inhibitors and other antidepressants or stimulants: Strategies for the management of treatment-resistant depression; 25884531	Pharmacotherapy	10.1002/phar.1576	https://www.scopus.com/inward/record.uri?eid=2-s2.0-84927717869&doi=10.1002%2fphar.1576&partnerID=40&md5=f0582682c045f38c735e51694ca12263	Excluded	Irrelevant			Scopus	18/03/2023
376	9C8XSY89	journalArticle	2015	Makhoul, I.; Klimberg, V. S.; Korourian, S.; Henry-Tillman, R.; Siegel, E. R.; Westbrook, K. C.; Hutchins, L. F.	Combined neoadjuvant chemotherapy with bevacizumab improves pathologic complete response in patients with hormone receptor negative operable or locally advanced breast cancer; 23563210	American Journal of Clinical Oncology: Cancer Clinical Trials	10.1097/COC.0b013e31828940c3	https://www.scopus.com/inward/record.uri?eid=2-s2.0-84922186199&doi=10.1097%2fCOC.0b013e31828940c3&partnerID=40&md5=6d22ef48f7a1e820187dbe68987fb3c1	Excluded	Irrelevant			Scopus	18/03/2023
377	HGXQXGWV	journalArticle	0	Voinescu, Bogdan I.	Common Sleep, Psychiatric, and Somatic Problems According to Work Schedule: an Internet Survey in an Eastern European Country	International Journal of Behavioral Medicine	10.1007/s12529-018-9719-y		Excluded	Irrelevant			Pubmed	18/03/2023
378	GLMXCGQR	journalArticle	2022	Sharma, A.; Grant, B.; Islam, H.; Kapoor, A.; Pradeep, A.; Jayasena, C. N.	Common symptoms associated with usage and cessation of anabolic androgenic steroids in men; 35999138	Best Practice and Research: Clinical Endocrinology and Metabolism	10.1016/j.beem.2022.101691	https://www.scopus.com/inward/record.uri?eid=2-s2.0-85136316767&doi=10.1016%2fj.beem.2022.101691&partnerID=40&md5=9af55bfe08b56fcbeb0fab4b835b45cb	Excluded	Irrelevant			Scopus	18/03/2023
379	N62RK723	journalArticle	2020	Buse, D. C.; Reed, M. L.; Fanning, K. M.; Bostic, R.; Dodick, D. W.; Schwedt, T. J.; Munjal, S.; Singh, P.; Lipton, R. B.	Comorbid and co-occurring conditions in migraine and associated risk of increasing headache pain intensity and headache frequency: Results of the migraine in America symptoms and treatment (MAST) study; 32122324	Journal of Headache and Pain	10.1186/s10194-020-1084-y	https://www.scopus.com/inward/record.uri?eid=2-s2.0-85080877113&doi=10.1186%2fs10194-020-1084-y&partnerID=40&md5=e238148c44f6b6e98032f4f5867998aa	Excluded	Irrelevant			Scopus	18/03/2023
380	YHJH4LHR	journalArticle	2022	Sokumbi, O.; Hodge, D. O.; Ederaine, S. A.; Alavi, A.; Alikhan, A.	Comorbid diseases of hidradenitis suppurativa: a 15-year population-based study in Olmsted County, Minnesota, USA; 35485975	International journal of dermatology	10.1111/ijd.16228	https://www.scopus.com/inward/record.uri?eid=2-s2.0-85129414025&doi=10.1111%2fijd.16228&partnerID=40&md5=1a136183c303dee48f37c32d60c59a1a	Excluded	Irrelevant			Scopus	18/03/2023
381	BB6KEQS8	journalArticle	2021	Mercuzot, C.; Letertre, S.; Daien, C. I.; Zerkowski, L.; Guilpain, P.; Terrier, B.; Fesler, P.; Roubille, C.	Comorbidities and health-related quality of life in Patients with Antineutrophil Cytoplasmic Antibody (ANCA) - associated vasculitis; 33212227	Autoimmunity Reviews	10.1016/j.autrev.2020.102708	https://www.scopus.com/inward/record.uri?eid=2-s2.0-85097472973&doi=10.1016%2fj.autrev.2020.102708&partnerID=40&md5=f4622bd3d2189c6d8a5e5136da47b6c7	Excluded	Irrelevant			Scopus	18/03/2023
382	6LQQXG9E	journalArticle	2014	Sanchez-Carazo, J.; Lõpez-Estebaranz, J. L.; Guisado, C.	Comorbidities and health-related quality of life in Spanish patients with moderate to severe psoriasis: A cross-sectional study (Arizona study); 24942203	Journal of Dermatology	10.1111/1346-8138.12465	https://www.scopus.com/inward/record.uri?eid=2-s2.0-84905713316&doi=10.1111%2f1346-8138.12465&partnerID=40&md5=6572d7037b26cde893e39dbca9a5afcc	Excluded	Irrelevant			Scopus	18/03/2023
383	UQ2KUDTX	journalArticle	2019	Dana, R.; Bradley, J. L.; Guerin, A.; Pivneva, I.; Evans, A. M.; Stillman, I. Ö	Comorbidities and Prescribed Medications in Patients With or Without Dry Eye Disease: A Population-Based Study; 30312577	American Journal of Ophthalmology	10.1016/j.ajo.2018.10.001	https://www.scopus.com/inward/record.uri?eid=2-s2.0-85058077296&doi=10.1016%2fj.ajo.2018.10.001&partnerID=40&md5=950ab69e8d0e7af6cd9e7d1e32c5d04b	Excluded	Irrelevant			Scopus	18/03/2023
384	M579S99X	journalArticle	0	Cohen, Alexander; Mandrekar, Jay; St Louis, Erik K.; Silber, Michael H.; Kotagal, Suresh	Comorbidities in a community sample of narcolepsy	Sleep medicine	10.1016/j.sleep.2017.11.1125		Excluded	Irrelevant			Pubmed	18/03/2023
385	N5ZM2YYK	journalArticle	2021	Vargese, S. S.; Halonen, P.; Raitanen, J.; Forma, L.; Jylhä, M.; Aaltonen, M.	Comorbidities in dementia during the last years of life: a register study of patterns and time differences in Finland; 33939125	Aging Clinical and Experimental Research	10.1007/s40520-021-01867-2	https://www.scopus.com/inward/record.uri?eid=2-s2.0-85105405465&doi=10.1007%2fs40520-021-01867-2&partnerID=40&md5=1ed089af43b979e45d346ac73664db08	Excluded	Irrelevant			Scopus	18/03/2023
386	PR8CMFG4	journalArticle	2023	Leung, B.; Lindley, L.; Reisch, J.; Glass, D.A.,,II; Ayoade, K.	Comorbidities in patients with central centrifugal cicatricial alopecia: A retrospective chart review of 53 patients; 35716835	Journal of the American Academy of Dermatology	10.1016/j.jaad.2022.06.013	https://www.scopus.com/inward/record.uri?eid=2-s2.0-85134849225&doi=10.1016%2fj.jaad.2022.06.013&partnerID=40&md5=f6b8ac90c2742f91a43d87767f42516d	Excluded	Irrelevant			Scopus	18/03/2023
387	W7ZYFKDU	journalArticle	0	Caponnetto, Valeria; Deodato, Manuela; Robotti, Micaela; Koutsokera, Maria; Pozzilli, Valeria; Galati, Cristina; Nocera, Giovanna; De Matteis, Eleonora; De Vanna, Gioacchino; Fellini, Emanuela; Halili, Gleni; Martinelli, Daniele; Nalli, Gabriele; Serratore, Serena; Tramacere, Irene; Martelletti, Paolo; Raggi, Alberto; European Headache Federation School of Advanced Studies, (EHF-SAS)	Comorbidities of primary headache disorders: a literature review with meta-analysis	The journal of headache and pain	10.1186/s10194-021-01281-z		Excluded	Irrelevant			Pubmed	18/03/2023
388	5UYKTD4W	journalArticle	2021	Caponnetto, V.; Deodato, M.; Robotti, M.; Koutsokera, M.; Pozzilli, V.; Galati, C.; Nocera, G.; De Matteis, E.; De Vanna, G.; Fellini, E.; Halili, G.; Martinelli, D.; Nalli, G.; Serratore, S.; Tramacere, I.; Martelletti, P.; Raggi, A.; On behalf of the European Headache Federation School of Advanced Studies, (EHF-SAS)	Comorbidities of primary headache disorders: a literature review with meta-analysis; 34261435	Journal of Headache and Pain	10.1186/s10194-021-01281-z	https://www.scopus.com/inward/record.uri?eid=2-s2.0-85110203385&doi=10.1186%2fs10194-021-01281-z&partnerID=40&md5=1117a24ea9e478b76b87cdbe3f46057e	Excluded	Duplicate			Scopus	18/03/2023
389	QIQY5X78	journalArticle	0	Trenkwalder, Claudia; Allen, Richard; Högl, Birgit; Clemens, Stefan; Patton, Stephanie; Schormair, Barbara; Winkelmann, Juliane	Comorbidities, treatment, and pathophysiology in restless legs syndrome	The Lancet.Neurology	10.1016/S1474-4422(18)30311-9		Excluded	Irrelevant			Pubmed	18/03/2023
390	9AGY62NC	journalArticle	2020	Strayhorn, S. M.; Carnahan, L. R.; Zimmermann, K.; Hastert, T. A.; Watson, K. S.; Ferrans, C. E.; Molina, Y.	Comorbidities, treatment-related consequences, and health-related quality of life among rural cancer survivors; 31342166	Supportive Care in Cancer	10.1007/s00520-019-05005-7	https://www.scopus.com/inward/record.uri?eid=2-s2.0-85069718275&doi=10.1007%2fs00520-019-05005-7&partnerID=40&md5=c35eb5c65bbb30ea5d55dd675e4e31b6	Excluded	Irrelevant			Scopus	18/03/2023
391	EGS74J3P	journalArticle	2022	Paudel, M.; Prajapati, G.; Buysman, E. K.; Goswami, S.; Mao, J.; McNiff, K.; Kumar, P.	Comorbidity and comedication burden among people living with HIV in the United States; 35757905	Current medical research and opinion	10.1080/03007995.2022.2088714	https://www.scopus.com/inward/record.uri?eid=2-s2.0-85134584675&doi=10.1080%2f03007995.2022.2088714&partnerID=40&md5=9e424c4bca9f44deb0f73cffa400083c	Excluded	Irrelevant			Scopus	18/03/2023
392	S274NMSE	journalArticle	2016	Sweeney, J.; Patterson, C. C.; Menzies-Gow, A.; Niven, R. M.; Mansur, A. H.; Bucknall, C.; Chaudhuri, R.; Price, D.; Brightling, C. E.; Heaney, L. G.	Comorbidity in severe asthma requiring systemic corticosteroid therapy: Cross-sectional data from the optimum patient care research database and the british thoracic difficult asthma registry; 26819354	Thorax	10.1136/thoraxjnl-2015-207630	https://www.scopus.com/inward/record.uri?eid=2-s2.0-84962016441&doi=10.1136%2fthoraxjnl-2015-207630&partnerID=40&md5=2e8be93b4361418b10dd0dcce701c705	Excluded	Irrelevant			Scopus	18/03/2023
393	HNREJD4Z	journalArticle	0	Poblador-Plou, Beatriz; Calderón-Larrañaga, Amaia; Marta-Moreno, Javier; Hancco-Saavedra, Jorge; Sicras-Mainar, Antoni; Soljak, Michael; Prados-Torres, Alexandra	Comorbidity of dementia: a cross-sectional study of primary care older patients	BMC psychiatry	10.1186/1471-244X-14-84		Excluded	Irrelevant			Pubmed	18/03/2023
394	AFLMT93M	journalArticle	2021	Seneviratne, A. K.; Wright, C.; Lam, W.; Lipton, J. H.; Michelis, F. V.	Comorbidity profile of adult survivors at 20 years following allogeneic hematopoietic cell transplantation; 33128242	European journal of haematology	10.1111/ejh.13542	https://www.scopus.com/inward/record.uri?eid=2-s2.0-85096640670&doi=10.1111%2fejh.13542&partnerID=40&md5=1675858e2761070a400f6f1d74e2debf	Excluded	Irrelevant			Scopus	18/03/2023
395	MDTJ4VF5	journalArticle	2013	Martín-García, S.; Rodríguez-Blázquez, C.; Martínez-López, I.; Martínez-Martín, P.; Forjaz, M. J.	Comorbidity, health status, and quality of life in institutionalized older people with and without dementia; 23575107	International Psychogeriatrics	10.1017/S1041610213000458	https://www.scopus.com/inward/record.uri?eid=2-s2.0-84885460678&doi=10.1017%2fS1041610213000458&partnerID=40&md5=473aed7848b62438b0e4728bb9e20c0e	Excluded	Irrelevant			Scopus	18/03/2023
396	NL8NQS2M	journalArticle	2019	Targum, S. D.; Daly, E.; Fedgchin, M.; Cooper, K.; Singh, J. B.	Comparability of blinded remote and site-based assessments of response to adjunctive esketamine or placebo nasal spray in patients with treatment resistant depression; 30685564	Journal of psychiatric research	10.1016/j.jpsychires.2019.01.017	https://www.scopus.com/inward/record.uri?eid=2-s2.0-85060333414&doi=10.1016%2fj.jpsychires.2019.01.017&partnerID=40&md5=c484705fb28d797df6fd717a04209f4f	Excluded	Irrelevant			Scopus	18/03/2023
397	PUAT2686	journalArticle	2022	Toroghi, N.; Abbasian, L.; Nourian, A.; Davoudi-Monfared, E.; Khalili, H.; Hasannezhad, M.; Ghiasvand, F.; Jafari, S.; Emadi-Kouchak, H.; Yekaninejad, M. S.	Comparing efficacy and safety of different doses of dexamethasone in the treatment of COVID-19: a three-arm randomized clinical trial; 34837648	Pharmacological Reports	10.1007/s43440-021-00341-0	https://www.scopus.com/inward/record.uri?eid=2-s2.0-85120066859&doi=10.1007%2fs43440-021-00341-0&partnerID=40&md5=901195d4db2bcf7fc0beb0fcb59785cb	Excluded	Irrelevant			Scopus	18/03/2023
398	HJ54PIHD	journalArticle	2020	Hasanzamani, B.; Pourranjbar, E.; Ardani, A. R.	Comparing sleep quality in patients before and after kidney transplantation; 32165599	Iranian Journal of Kidney Diseases		https://www.scopus.com/inward/record.uri?eid=2-s2.0-85081910473&partnerID=40&md5=598b59c8a73542bf40b42905c69df0c9	Excluded	Irrelevant			Scopus	18/03/2023
399	D6GCYYKS	journalArticle	0	Huang, Yi-Chih; Lin, Chun-Yao; Lan, Chou-Chin; Wu, Yao-Kuang; Lim, Chor-Shen; Huang, Chun-Yao; Huang, Hsuan-Li; Yeh, Kuan-Hung; Liu, Yu-Chih; Yang, Mei-Chen	Comparison of cardiovascular co-morbidities and CPAP use in patients with positional and non-positional mild obstructive sleep apnea	BMC pulmonary medicine	10.1186/1471-2466-14-153		Excluded	Irrelevant			Pubmed	18/03/2023
400	KZNMP6S6	journalArticle	2022	Ochs-Ross, R.; Wajs, E.; Daly, E. J.; Zhang, Y.; Lane, R.; Lim, P.; Drevets, W. C.; Steffens, D. C.; Sanacora, G.; Jamieson, C.; Hough, D.; Manji, H.; Singh, J. B.	Comparison of Long-Term Efficacy and Safety of Esketamine Nasal Spray Plus Oral Antidepressant in Younger Versus Older Patients With Treatment-Resistant Depression: Post-Hoc Analysis of SUSTAIN-2, a Long-Term Open-Label Phase 3 Safety and Efficacy Study; 34750057	American Journal of Geriatric Psychiatry	10.1016/j.jagp.2021.09.014	https://www.scopus.com/inward/record.uri?eid=2-s2.0-85118716708&doi=10.1016%2fj.jagp.2021.09.014&partnerID=40&md5=f35267376096a6fb8a1ba9677049ac35	Excluded	Irrelevant			Scopus	18/03/2023
401	DSWKYCZX	journalArticle	2014	Detke, H. C.; Weiden, P. J.; Llorca, P. -M; Choukour, M.; Watson, S. B.; Brunner, E.; Ascher-Svanum, H.	Comparison of olanzapine long-acting injection and oral olanzapine: A 2-year, randomized, open-label study in outpatients with schizophrenia; 24781441	Journal of clinical psychopharmacology	10.1097/JCP.0000000000000140	https://www.scopus.com/inward/record.uri?eid=2-s2.0-84903790263&doi=10.1097%2fJCP.0000000000000140&partnerID=40&md5=b0bf2ac189f7b39abe70a2509c84567c	Excluded	Irrelevant			Scopus	18/03/2023
402	CE2K7GHI	journalArticle	2022	Kapici, Y.; Tekin, A.	COMPARISON OF PSYCHIATRIC SYMPTOMS IN PATIENTS WITH COVID-19 HOSPITALIZED IN INTENSIVE CARE UNIT AND NON-INTENSIVE CARE UNIT; 35467633	Psychiatria Danubina	10.24869/psyd.2022.157	https://www.scopus.com/inward/record.uri?eid=2-s2.0-85128802563&doi=10.24869%2fpsyd.2022.157&partnerID=40&md5=a0364196a5506a32d78c7eca333b36ae	Excluded	Irrelevant			Scopus	18/03/2023
403	QD8NUBAV	journalArticle	2021	Lehnert, H.; Castello-Bridoux, C.; Channaiah, B.; Martiniere, K.; Hildemann, S.; Wémeau, J. -L	Comparison of Safety Profiles of the New and Old Formulations of Levothyroxine in a First Global Introduction in France; 33511579	Experimental and Clinical Endocrinology and Diabetes	10.1055/a-1302-9343	https://www.scopus.com/inward/record.uri?eid=2-s2.0-85100135491&doi=10.1055%2fa-1302-9343&partnerID=40&md5=c6607710bc8583af2d88dc02438c924c	Excluded	Irrelevant			Scopus	18/03/2023
404	BJMLDGBU	journalArticle	2016	Morales-Espinoza, E.; Kostov, B.; Salami, D. C.; Perez, Z. H.; Rosalen, A. P.; Molina, J. O.; Paz, L. G. -D; Momblona, J. M. S.; Àreu, J. B.; Brito-Zerón, P.; Ramos-Casals, M.; Sisó-Almirall, A.	Complexity, comorbidity, and health care costs associated with chronic widespread pain in primary care; 26645546	Pain	10.1097/j.pain.0000000000000440	https://www.scopus.com/inward/record.uri?eid=2-s2.0-84973375993&doi=10.1097%2fj.pain.0000000000000440&partnerID=40&md5=1fd32b00c3fa22a979dc302cede08c6e	Excluded	Irrelevant			Scopus	18/03/2023
405	7ZVIRV73	journalArticle	2019	Khan, A. M.; Afridi, M. A. R.; Asghar, M.; Ikram, M.; Muhammad, R.	Complications during hemodialysis in end stage renal disease patients in a teaching hospital	Journal of Postgraduate Medical Institute		https://www.scopus.com/inward/record.uri?eid=2-s2.0-85078580596&partnerID=40&md5=c20dc03e5b3f82dabea3924eec140a06	Excluded	Irrelevant			Scopus	18/03/2023
406	84A5XY4F	journalArticle	2020	Pachołek, A.; Krotos, A.; Drwiła, D.; Kalarus, Z.; Piotrowicz, K.; Gąsowski, J.; Tomasik, T.	Comprehensive geriatric assessment in primary care practices: a multi-centered, cross-sectional study in Krakow, Poland	Hippokratia		https://www.scopus.com/inward/record.uri?eid=2-s2.0-85123259062&partnerID=40&md5=13dbdec72562dc674733d0d29b1f5dc1	Excluded	Irrelevant			Scopus	18/03/2023
407	D3RDI53N	journalArticle	2020	Murphy, M. M.; Burrell, T. L.; Cubells, J. F.; Epstein, M. T.; Espana, R.; Gambello, M. J.; Goines, K.; Klaiman, C.; Koh, S.; Russo, R. S.; Saulnier, C. A.; Walker, E.; Averbach, H.; Bassell, G. J.; Cambala, S.; Carlock, G.; Caspary, T.; Cutler, D.; Dawson, P. A.; Epstein, M. P.; Johnston, H. R.; Leslie, E. J.; Li, L.; Mak, B.; Malone, T.; Mosely, T.; Pollak, R. M.; Purcell, R.; Rutkowski, T.; Sc…	Comprehensive phenotyping of neuropsychiatric traits in a multiplex 3q29 deletion family: A case report; 32321479	BMC Psychiatry	10.1186/s12888-020-02598-w	https://www.scopus.com/inward/record.uri?eid=2-s2.0-85083948535&doi=10.1186%2fs12888-020-02598-w&partnerID=40&md5=081b5e4a05b44e6a115121e11c436a90	Excluded	Irrelevant			Scopus	18/03/2023
408	NCK3XWVS	journalArticle	0	Okun, Michele L.; O'Brien, Louise M.	Concurrent insomnia and habitual snoring are associated with adverse pregnancy outcomes	Sleep medicine	10.1016/j.sleep.2018.03.004		Excluded	Irrelevant			Scopus	18/03/2023
409	FP8PMLZH	journalArticle	2022	Butler, M. G.; Hossain, W. A.; Steinle, J.; Gao, H.; Cox, E.; Niu, Y.; Quach, M.; Veatch, O. J.	Connective Tissue Disorders and Fragile X Molecular Status in Females: A Case Series and Review; 36012355	International Journal of Molecular Sciences	10.3390/ijms23169090	https://www.scopus.com/inward/record.uri?eid=2-s2.0-85136597917&doi=10.3390%2fijms23169090&partnerID=40&md5=a3f52b38a2c9d37cc9ea85d054ee90e0	Excluded	Irrelevant			Scopus	18/03/2023
410	JGQXGSG7	journalArticle	2020	Thabrew, H.; Viswanathan, A.; Eggleston, M.; Moor, S.; Chinn, D.	Consensus or chaos: Survey of prescribing practices of New Zealand child and adolescent psychiatrists for children and adolescents with autism spectrum disorder	Research in Autism Spectrum Disorders	10.1016/j.rasd.2020.101553	https://www.scopus.com/inward/record.uri?eid=2-s2.0-85082647146&doi=10.1016%2fj.rasd.2020.101553&partnerID=40&md5=216198f56a100dd6505bdfb7a909de13	Excluded	Irrelevant			Scopus	18/03/2023
411	45EI944J	journalArticle	2018	Volmer, T.; Effenberger, T.; Trautner, C.; Buhl, R.	Consequences of long-term oral corticosteroid therapy and its side-effects in severe asthma in adults: A focused review of the impact data in the literature; 30190274	European Respiratory Journal	10.1183/13993003.00703-2018	https://www.scopus.com/inward/record.uri?eid=2-s2.0-85055616768&doi=10.1183%2f13993003.00703-2018&partnerID=40&md5=8a9e9c1089e10bebab40908ccda97258	Excluded	Irrelevant			Scopus	18/03/2023
412	57P535HT	journalArticle	2020		Considerations in the treatment of Insomnia	Pharmacy times		https://www.scopus.com/inward/record.uri?eid=2-s2.0-85106954714&partnerID=40&md5=69f1bee929b3c41cc3bcc75834010d95	Excluded	Irrelevant			Scopus	18/03/2023
413	2EVMT7C3	journalArticle	2013	Patham, B.; Mukherjee, D.; Juan, Z. T. S.	Contemporary review of drugs used to treat obesity; 24635048	Cardiovascular and Hematological Agents in Medicinal Chemistry	10.2174/1871525712666140317162655	https://www.scopus.com/inward/record.uri?eid=2-s2.0-84900800991&doi=10.2174%2f1871525712666140317162655&partnerID=40&md5=3eb45e77a0cc9076655679e918bcac8a	Excluded	Irrelevant			Scopus	18/03/2023
414	QJGCTT39	journalArticle	0	Liu, Jonathan J.; Dahlin, Brian C.; Waldau, Ben	Contrast encephalopathy after coiling in the setting of obstructive sleep apnoea	BMJ case reports	10.1136/bcr-2014-207503		Excluded	Irrelevant			Scopus	18/03/2023
415	4TIPKJAA	journalArticle	2015	Aristova, I. V.	Correction of Emotional Disorders in Patients with Arterial Hypertension	Neuroscience and behavioral physiology	10.1007/s11055-015-0081-0	https://www.scopus.com/inward/record.uri?eid=2-s2.0-84957429268&doi=10.1007%2fs11055-015-0081-0&partnerID=40&md5=2b752b2ad2dbeb7868a2982c390b2dbc	Excluded	Irrelevant			Scopus	18/03/2023
416	Q528WAFT	journalArticle	0	Ratz, David; Wiitala, Wyndy; Badr, M. Safwan; Burns, Jennifer; Chowdhuri, Susmita	Correlates and consequences of central sleep apnea in a national sample of US veterans	Sleep	10.1093/sleep/zsy058		Excluded	Irrelevant			Scopus	18/03/2023
417	INI3EG7G	journalArticle	0	Kim, Jae-Min; Stewart, Robert; Bae, Kyung-Yeol; Kang, Hee-Ju; Kim, Sung-Wan; Shin, Il-Seon; Hong, Young Joon; Ahn, Youngkeun; Jeong, Myung Ho; Yoon, Jin-Sang	Correlates and Escitalopram Treatment Effects on Sleep Disturbance in Patients with Acute Coronary Syndrome: K-DEPACS and EsDEPACS	Sleep	10.5665/sleep.4822		Excluded	Irrelevant			Scopus	18/03/2023
418	B7KGHGE4	journalArticle	2015	Kim, J. -M; Stewart, R.; Bae, K. -Y; Kang, H. -J; Kim, S. -W; Shin, I. -S; Hong, Y. J.; Ahn, Y.; Jeong, M. H.; Yoon, J. -S	Correlates and escitalopram treatment effects on sleep disturbance in patients with acute coronary syndrome: K-DEPACS and EsDEPACS; 25581916	Sleep	10.5665/sleep.4822	https://www.scopus.com/inward/record.uri?eid=2-s2.0-84938057808&doi=10.5665%2fsleep.4822&partnerID=40&md5=0aee396231acc224b448a560f2f999a8	Excluded	Duplicate			Scopus	18/03/2023
419	CR5Y35E3	journalArticle	0	Ulander, Martin; Hedner, Jan; Stillberg, Göran; Sunnergren, Ola; Grote, Ludger	Correlates of excessive daytime sleepiness in obstructive sleep apnea: Results from the nationwide SESAR cohort including 34,684 patients	Journal of sleep research	10.1111/jsr.13690		Excluded	Irrelevant			Scopus	18/03/2023
420	IIGC8DR5	journalArticle	2014	Zhang, Shunqing; Chang, Cheng; Zhang, Juan; Song, Bo; Fang, Hui; Xu, YuMing	Correlation analysis of sleep quality and youth ischemic stroke	Behavioural neurology	10.1155/2014/246841		Excluded	Irrelevant			Scopus	18/03/2023
421	WHLHVCIA	journalArticle	0	Swearingen, Sean; du Fay de Lavallaz, Jeanne M.; Rana, Natasha; Abid, Qurrat-Ul-Ain; Wasserlauf, Jeremiah; Krishnan, Kousik; Sharma, Parikshit S.; Trohman, Richard G.; Huang, Henry D.	Correlation Between Exercise Metabolic Equivalents and Risk Factors in Nonathletes With Atrial Fibrillation	The American Journal of Cardiology	10.1016/j.amjcard.2020.10.028		Excluded	Irrelevant			Pubmed	18/03/2023
422	ULWLXN44	journalArticle	2021	Cuker, A.; Liebman, H. A.	Corticosteroid overuse in adults with immune thrombocytopenia: Cause for concern	Research and Practice in Thrombosis and Haemostasis	10.1002/rth2.12592	https://www.scopus.com/inward/record.uri?eid=2-s2.0-85116116033&doi=10.1002%2frth2.12592&partnerID=40&md5=791ace0ed1801e90c1fc7cf7ebe683b5	Excluded	Irrelevant			Scopus	18/03/2023
423	TPGRJRQD	journalArticle	2020	Haywood, A.; Sandford, A.; Rickett, K.; Good, P.; Khan, S.; Hardy, J. R.	Corticosteroids for the management of cancer-related fatigue in adults with advanced cancer	Cochrane Database of Systematic Reviews	10.1002/14651858.CD013782	https://www.scopus.com/inward/record.uri?eid=2-s2.0-85103007797&doi=10.1002%2f14651858.CD013782&partnerID=40&md5=1d49934f0c29971907c13b3ce8e5f1ca	Excluded	Irrelevant			Scopus	18/03/2023
424	2EIPGHQE	journalArticle	2013	Fonseca, A. C.; Pinho e Melo, T.; Ferro, J. M.	Cotard delusion after stroke; 23750841	European Journal of Neurology	10.1111/ene.12171	https://www.scopus.com/inward/record.uri?eid=2-s2.0-84879016940&doi=10.1111%2fene.12171&partnerID=40&md5=9bda68dc8a9898d96c07652d727e11b0	Excluded	Irrelevant			Scopus	18/03/2023
425	DF8JRBLA	journalArticle	2014	Grover, S.; Aneja, J.; Mahajan, S.; Varma, S.	Cotard's syndrome: Two case reports and a brief review of literature	Journal of Neurosciences in Rural Practice	10.4103/0976-3147.145206	https://www.scopus.com/inward/record.uri?eid=2-s2.0-84914118106&doi=10.4103%2f0976-3147.145206&partnerID=40&md5=1f28ec671d8ad6ae2007f597b5895ae7	Excluded	Irrelevant			Scopus	18/03/2023
426	JZFTABU9	journalArticle	2021	Bonsu, D. O. M.; Afoakwah, C.; Aguilar-Caballos, M.	Counterfeit formulations: analytical perspective on anorectics	Forensic Toxicology	10.1007/s11419-020-00564-5	https://www.scopus.com/inward/record.uri?eid=2-s2.0-85098691717&doi=10.1007%2fs11419-020-00564-5&partnerID=40&md5=9af7b8666a40c78724cece1ee4073272	Excluded	Irrelevant			Scopus	18/03/2023
427	Y9BQCS2D	journalArticle	2021	Scheiner, N. S.; Smith, A. K.; Wohlleber, M.; Malone, C.; Schwartz, A. C.	COVID-19 and Catatonia: A Case Series and Systematic Review of Existing Literature; 33992595	Journal of the Academy of Consultation-Liaison Psychiatry	10.1016/j.jaclp.2021.04.003	https://www.scopus.com/inward/record.uri?eid=2-s2.0-85105721311&doi=10.1016%2fj.jaclp.2021.04.003&partnerID=40&md5=b58be0e99c65266e1cb4e6f05bb9b0c1	Excluded	Irrelevant			Scopus	18/03/2023
428	2FFFS3QZ	journalArticle	2021	Lynch, A.; Bastiampillai, T.	COVID-19 Pandemic–Induced Late-Onset Psychotic Depression With Catatonia; 34000132	Primary Care Companion for CNS Disorders	10.4088/PCC.20l02827	https://www.scopus.com/inward/record.uri?eid=2-s2.0-85106157676&doi=10.4088%2fPCC.20l02827&partnerID=40&md5=7491e4896235a8c47f4c6140fc59afb4	Excluded	Irrelevant			Scopus	18/03/2023
429	BR5VNFBK	journalArticle	2020	Silveira, D.; Prieto-Garcia, J.; Boylan, F.; Estrada, O.; Fonseca-Bazzo, Y.; Jamal, C. M.; Magalhães, P. O.; Pereira, E. O.; Tomczyk, M.; Heinrich, M.	COVID-19: Is There Evidence for the Use of Herbal Medicines as Adjuvant Symptomatic Therapy?	Frontiers in Pharmacology	10.3389/fphar.2020.581840	https://www.scopus.com/inward/record.uri?eid=2-s2.0-85092273450&doi=10.3389%2ffphar.2020.581840&partnerID=40&md5=3deff975757dade4d4134f52a19cd6d7	Excluded	Irrelevant			Scopus	18/03/2023
430	SPRMJ75T	journalArticle	2018	Go, S. -I; Song, H. -N; Lee, S. -J; Bruera, E.; Kang, J. H.	Craving Behavior from Opioid Addiction Controlled with Olanzapine in an Advanced Cancer Patient: A Case Report; 30070936	Journal of palliative medicine	10.1089/jpm.2017.0636	https://www.scopus.com/inward/record.uri?eid=2-s2.0-85053328752&doi=10.1089%2fjpm.2017.0636&partnerID=40&md5=fbf146050e5f4959c5f1396bd7fbad33	Excluded	Irrelevant			Scopus	18/03/2023
431	C56MU8EU	journalArticle	0	Lenz, Jared; Brown, Jaime; Flagg, Seth; Oh, Robert; Batts, Kenneth; Ditzler, Thomas; Johnson, Jeremy	Cristalius: a case in designer drugs	Military medicine	10.7205/MILMED-D-12-00393		Excluded	Irrelevant			Pubmed	18/03/2023
432	2UWYCED2	journalArticle	2013	Lenz, J.; Brown, J.; Flagg, S.; Oh, R.; Batts, K.; Ditzler, T.; Johnson, J.	Cristalius: A case in designer drugs; 23820374	Military medicine	10.7205/MILMED-D-12-00393	https://www.scopus.com/inward/record.uri?eid=2-s2.0-84879700441&doi=10.7205%2fMILMED-D-12-00393&partnerID=40&md5=49b4d27764a05a5bdf9d56f93aaa5993	Excluded	Duplicate			Scopus	18/03/2023
433	PLDK9LQG	journalArticle	0	Priou, Pascaline; Le Vaillant, Marc; Meslier, Nicole; Paris, Audrey; Pigeanne, Thierry; Nguyen, Xuan-Lan; Alizon, Claire; Bizieux-Thaminy, Acya; Leclair-Visonneau, Laurene; Humeau, Marie-Pierre; Gagnadoux, Frédéric; IRSR sleep cohort group	Cumulative association of obstructive sleep apnea severity and short sleep duration with the risk for hypertension	PloS one	10.1371/journal.pone.0115666		Excluded	Irrelevant			Pubmed	18/03/2023
434	4LNP27K6	journalArticle	2018	Chen, H. -L; Shen, L. -J; Hsu, P. -N; Shen, C. -Y; Hall, S. A.; Hsiao, F. -Y	Cumulative burden of glucocorticoid-related adverse events in patients with systemic lupus erythematosus: Findings from a 12-year longitudinal study; 29142034	Journal of Rheumatology	10.3899/jrheum.160214	https://www.scopus.com/inward/record.uri?eid=2-s2.0-85040068904&doi=10.3899%2fjrheum.160214&partnerID=40&md5=c55066920fdf3dfb07ac7a94cc4f9a70	Excluded	Irrelevant			Scopus	18/03/2023
435	SZLFS3KA	journalArticle	2013	Shah, M.; Chaudhari, S.; McLaughlin, T. P.; Kan, H. J.; Bechtel, B.; Dennis, G. J.; Molta, C. T.	Cumulative Burden of Oral Corticosteroid Adverse Effects and the Economic Implications of Corticosteroid Use in Patients With Systemic Lupus Erythematosus; 23587268	Clinical therapeutics	10.1016/j.clinthera.2013.03.001	https://www.scopus.com/inward/record.uri?eid=2-s2.0-84876321869&doi=10.1016%2fj.clinthera.2013.03.001&partnerID=40&md5=09db86fae13f61aa7dde78a0c3597c2a	Excluded	Irrelevant			Scopus	18/03/2023
436	P4GQ7E6N	journalArticle	2013	Reddy, D. S.	Current pharmacotherapy of attention deficit hyperactivity disorder; 24191257	Drugs of Today	10.1358/dot.2013.49.10.2008996	https://www.scopus.com/inward/record.uri?eid=2-s2.0-84890387541&doi=10.1358%2fdot.2013.49.10.2008996&partnerID=40&md5=07f23e3a56178e4ca9981e8afc12cba0	Excluded	Irrelevant			Scopus	18/03/2023
437	DQWE8N9W	journalArticle	2015	Motamedi, G. K.; Wheeler, M. G.	Daily episodes of confusion - Altered behavior - Chronic sleep deprivation - Dx?; 25671536	Journal of Family Practice		https://www.scopus.com/inward/record.uri?eid=2-s2.0-84922121262&partnerID=40&md5=873346823fc49624fd29a6a185c27d26	Excluded	Irrelevant			Scopus	18/03/2023
438	ZEQVTTGD	journalArticle	2020	Shah, N. P.; García-Gutiérrez, V.; Jiménez-Velasco, A.; Larson, S.; Saussele, S.; Rea, D.; Mahon, F. -X; Levy, M. Y.; Gómez-Casares, M. T.; Pane, F.; Nicolini, F. -E; Mauro, M. J.; Sy, O.; Martin-Regueira, P.; Lipton, J. H.	Dasatinib discontinuation in patients with chronic-phase chronic myeloid leukemia and stable deep molecular response: the DASFREE study; 31647335	Leukemia and Lymphoma	10.1080/10428194.2019.1675879	https://www.scopus.com/inward/record.uri?eid=2-s2.0-85074526761&doi=10.1080%2f10428194.2019.1675879&partnerID=40&md5=cfcc9cc1399836d323307a2572070243	Excluded	Irrelevant			Scopus	18/03/2023
439	2LLMZ3X2	journalArticle	0	Gangwisch, James E.; Rexrode, Kathryn; Forman, John P.; Mukamal, Kenneth; Malaspina, Dolores; Feskanich, Diane	Daytime sleepiness and risk of coronary heart disease and stroke: results from the Nurses' Health Study II	Sleep medicine	10.1016/j.sleep.2014.04.001		Excluded	Irrelevant			Pubmed	18/03/2023
440	HHFZ88Q5	journalArticle	0	Yun, Chang-Ho; Kim, Hyun; Lee, Seung Ku; Suh, Sooyeon; Lee, Seung Hoon; Park, Seong-Ho; Thomas, Robert J.; Au, Rhoda; Shin, Chol	Daytime sleepiness associated with poor sustained attention in middle and late adulthood	Sleep medicine	10.1016/j.sleep.2014.07.028		Excluded	Irrelevant			Pubmed	18/03/2023
441	SWPFWFE3	journalArticle	0	Zhang, Naijin; Chen, Shuang; Chen, Yintao; Guo, Xiaofan; Sun, Guozhe; Qian, Hao; Sun, Yingxian	Daytime sleepiness is associated with hyperhomocysteinemia in rural area of China: A cross-sectional study	European journal of internal medicine	10.1016/j.ejim.2016.05.029		Excluded	Irrelevant			Pubmed	18/03/2023
442	Y68IMXQY	journalArticle	2013	Freeman, C. P.; Joska, J. A.	Dealing with major depression	SA Pharmaceutical Journal		https://www.scopus.com/inward/record.uri?eid=2-s2.0-84882404091&partnerID=40&md5=3a1bd51f058c73f3a0b11643c2f429ea	Excluded	Irrelevant			Scopus	18/03/2023
443	PUKRGAUR	journalArticle	2013	Scott, I. A.; Gray, L. C.; Martin, J. H.; Pillans, P. I.; Mitchell, C. A.	Deciding when to stop: Towards evidence-based deprescribing of drugs in older populations; 23136399	Evidence-Based Medicine	10.1136/eb-2012-100930	https://www.scopus.com/inward/record.uri?eid=2-s2.0-84883746937&doi=10.1136%2feb-2012-100930&partnerID=40&md5=25eef8d5d57ef9eb35238743c89accd2	Excluded	Irrelevant			Scopus	18/03/2023
444	D4F3P7WS	journalArticle	2015	Quintard, H.; Lebourdon, X.; Staccini, P.; Ichai, C.	Decompression surgery for severe traumatic brain injury (TBI): A long-term, single-centre experience; 25864594	Anaesthesia Critical Care and Pain Medicine	10.1016/j.accpm.2014.09.002	https://www.scopus.com/inward/record.uri?eid=2-s2.0-84979818970&doi=10.1016%2fj.accpm.2014.09.002&partnerID=40&md5=42d34d294668e6c29de9016a08c98076	Excluded	Irrelevant			Scopus	18/03/2023
445	GSGTQGSL	journalArticle	2020	Zhu, R.; Zhang, Y.; Wang, T.; Wei, H.; Zhang, C.; Li, D.; Zhan, S.; Sun, B.	Deep Brain Stimulation of Nucleus Accumbens with Anterior Capsulotomy for Drug Addiction: A Case Report; 32846423	Stereotactic and functional neurosurgery	10.1159/000509313	https://www.scopus.com/inward/record.uri?eid=2-s2.0-85091097589&doi=10.1159%2f000509313&partnerID=40&md5=3886e2353260be005e6119895417c6bc	Excluded	Irrelevant			Scopus	18/03/2023
446	6NA3B9BN	journalArticle	2009	Campbell, John; McDonald, Craig	Defining a conceptual framework for telework and an agenda for research in accounting and finance	International Journal of Business Information Systems	10.1504/IJBIS.2009.024502	http://www.inderscience.com/link.php?id=24502	Excluded	Irrelevant			Pubmed	18/03/2023
447	UH8LBAHT	journalArticle	2022	Kiles, Tyler Marie; Peroulas, Demetria; Borja-Hart, Nancy	Defining the role of pharmacists in addressing the social determinants of health	Research in Social and Administrative Pharmacy	10.1016/j.sapharm.2022.01.005	https://linkinghub.elsevier.com/retrieve/pii/S1551741122000055	Excluded	Irrelevant			Pubmed	18/03/2023
448	SL9WHKAD	journalArticle	2020	Scott, L. J.	Delafloxacin: A Review in Acute Bacterial Skin and Skin Structure Infections; 32666425	Drugs	10.1007/s40265-020-01358-0	https://www.scopus.com/inward/record.uri?eid=2-s2.0-85087962490&doi=10.1007%2fs40265-020-01358-0&partnerID=40&md5=c4bdd426c06d6c682605d53ba202ea88	Excluded	Irrelevant			Scopus	18/03/2023
449	LYBRAT9E	journalArticle	2013	Jacobowski, N. L.; Heckers, S.; Bobo, W. V.	Delirious mania: Detection, diagnosis, and clinical management in the acute setting; 23334676	Journal of Psychiatric Practice	10.1097/01.pra.0000426324.67322.06	https://www.scopus.com/inward/record.uri?eid=2-s2.0-84873807126&doi=10.1097%2f01.pra.0000426324.67322.06&partnerID=40&md5=34c8e56d39af5343bdab62590ea663ba	Excluded	Irrelevant			Scopus	18/03/2023
450	PMSJTUIF	journalArticle	2019	Shvartsur, A.; Kious, B. M.	Delirium and dysarthria after titration of clozapine; 31087822	Primary Care Companion to the Journal of Clinical Psychiatry	10.4088/PCC.18l02387	https://www.scopus.com/inward/record.uri?eid=2-s2.0-85066240122&doi=10.4088%2fPCC.18l02387&partnerID=40&md5=690ce3ce9c9772c629f8d5254db9fdfe	Excluded	Irrelevant			Scopus	18/03/2023
451	4T9B42MW	journalArticle	0	Yaria, J. O.; Ogunjimi, L. O.; Adebiyi, A. O.; Olakehinde, O. O.; Makanjuola, A. I.; Paddick, S. M.; Ogunniyi, A.	Delirium in Elderly Patients:Frequency and Precipitants in a Tertiary Hospital Setting	West African journal of medicine			Excluded	Irrelevant			Pubmed	18/03/2023
452	H3MU7REK	journalArticle	2017	Trenton, A.; Pansare, N.; Tobia, A.; Bisen, V.; Kaufman, K. R.	Delusional parasitosis on the psychiatric consultation service - A longitudinal perspective: Case study	BJPsych Open	10.1192/bjpo.bp.116.004358	https://www.scopus.com/inward/record.uri?eid=2-s2.0-85051681540&doi=10.1192%2fbjpo.bp.116.004358&partnerID=40&md5=4b991a52815c5b3810bd6bd045bc6c85	Excluded	Irrelevant			Scopus	18/03/2023
453	5UAZMY7U	journalArticle	2017	Livingston, G.; Sommerlad, A.; Orgeta, V.; Costafreda, S. G.; Huntley, J.; Ames, D.; Ballard, C.; Banerjee, S.; Burns, A.; Cohen-Mansfield, J.; Cooper, C.; Fox, N.; Gitlin, L. N.; Howard, R.; Kales, H. C.; Larson, E. B.; Ritchie, K.; Rockwood, K.; Sampson, E. L.; Samus, Q.; Schneider, L. S.; Selbæk, G.; Teri, L.; Mukadam, N.	Dementia prevention, intervention, and care; 28735855	The Lancet	10.1016/S0140-6736(17)31363-6	https://www.scopus.com/inward/record.uri?eid=2-s2.0-85025448468&doi=10.1016%2fS0140-6736%2817%2931363-6&partnerID=40&md5=8518dffaf7628e67c89f12324d58a59c	Excluded	Irrelevant			Scopus	18/03/2023
454	75ZC6YBF	journalArticle	2015	Park, M.; Reynolds, C. F.	Depression among older adults with diabetes mellitus; 25453305	Clinics in geriatric medicine	10.1016/j.cger.2014.08.022	https://www.scopus.com/inward/record.uri?eid=2-s2.0-84912125303&doi=10.1016%2fj.cger.2014.08.022&partnerID=40&md5=a65c23a023448a47d90063e8c0ed4958	Excluded	Irrelevant			Scopus	18/03/2023
455	5TWNVLLM	journalArticle	0	AlKhathami, Abdullah D.; Alamin, Mohamed A.; Alqahtani, Areej M.; Alsaeed, Wafaa Y.; AlKhathami, Mohammed A.; Al-Dhafeeri, Abdulazeez H.	Depression and anxiety among hypertensive and diabetic primary health care patients. Could patients' perception of their diseases control be used as a screening tool?	Saudi medical journal	10.15537/smj.2017.6.17941		Excluded	Irrelevant			Pubmed	18/03/2023
456	J62G5WLG	journalArticle	2021	Bach, L.; Kalder, M.; Kostev, K.	Depression and sleep disorders are associated with early mortality in women with breast cancer in the United Kingdom; 33261819	Journal of psychiatric research	10.1016/j.jpsychires.2020.11.036	https://www.scopus.com/inward/record.uri?eid=2-s2.0-85096843913&doi=10.1016%2fj.jpsychires.2020.11.036&partnerID=40&md5=345d4afef3f12892350345282e3d093e	Excluded	Irrelevant			Scopus	18/03/2023
457	7PWKKNYI	journalArticle	0	Flórez-García, Víctor; Rojas-Bernal, Luz Ángela; Bareño-Silva, José	Depression and sleep disorders related to hypertension: A cross-sectional study in Medellín, Colombia	Revista Colombiana de psiquiatria (English ed.)	10.1016/j.rcp.2018.05.004		Excluded	Non-English language			Pubmed	18/03/2023
458	ZRBDIW3I	journalArticle	2014	Taylor, W. D.	Depression in the elderly; 25251617	New England Journal of Medicine	10.1056/NEJMcp1402180	https://www.scopus.com/inward/record.uri?eid=2-s2.0-84907423951&doi=10.1056%2fNEJMcp1402180&partnerID=40&md5=367fbd58f69d8e8ace921bb629e376f8	Excluded	Irrelevant			Scopus	18/03/2023
459	Q3QZNDKA	journalArticle	2021	Ferreira, M.; Moreira, H.; Esperto, H.; Carvalho, A.	Depression preceding the diagnosis of pancreatic cancer; 33542022	BMJ Case Reports	10.1136/bcr-2019-231585	https://www.scopus.com/inward/record.uri?eid=2-s2.0-85101366925&doi=10.1136%2fbcr-2019-231585&partnerID=40&md5=dc6a88a92f91f9c9b3ab8cef14365e47	Excluded	Irrelevant			Scopus	18/03/2023
460	TQ658M2R	journalArticle	2020	Guevara, E.; Schreiber, N.	Depression, or something else?	Current Psychiatry		https://www.scopus.com/inward/record.uri?eid=2-s2.0-85090770495&partnerID=40&md5=68c7e5a34401041a1d808faad7d196b7	Excluded	Irrelevant			Scopus	18/03/2023
461	WS3QMCMN	journalArticle	2020	Gündoğmuş, I.; Par, A.; Bolu, A.; Öznur, T.; Çeliık, C.; Özmenler, K. N.	Depressive disorder following withdrawal pregabalin: A case report	Revista de Psiquiatria Clinica	10.15761/0101-60830000000266	https://www.scopus.com/inward/record.uri?eid=2-s2.0-85105245840&doi=10.15761%2f0101-60830000000266&partnerID=40&md5=457af13aaf148dc6e627933aa3710298	Excluded	Irrelevant			Scopus	18/03/2023
462	CA45J3UJ	journalArticle	2020	Mrug, S.; Orihuela, C.; Rahn, E.; Mudano, A.; Foster, J.; Saag, K.; Gaffo, A.	Depressive Symptoms and the Effectiveness of a Urate-Lowering Therapy in a Clinical Trial	ACR Open Rheumatology	10.1002/acr2.11192	https://www.scopus.com/inward/record.uri?eid=2-s2.0-85133403692&doi=10.1002%2facr2.11192&partnerID=40&md5=3f9b22827fd3a250e570ded5ba275883	Excluded	Irrelevant			Scopus	18/03/2023
463	U2ZX2HCI	journalArticle	2020	Min, J.; Kim, Y.; Kim, H. K.; Han, J.; Kim, I.; Song, J.; Koh, S. -B; Jang, T. -W	Descriptive analysis of prevalence and medical expenses of cancer, cardio-cerebrovascular disease, psychiatric disease, and musculoskeletal disease in Korean firefighters	Annals of Occupational and Environmental Medicine	10.35371/aoem.2020.32.e7	https://www.scopus.com/inward/record.uri?eid=2-s2.0-85088314018&doi=10.35371%2faoem.2020.32.e7&partnerID=40&md5=6fdc0f65560561354ae65cf2cd2df45d	Excluded	Irrelevant			Scopus	18/03/2023
464	V2P7MEIK	journalArticle	0	Chen, Yung-Fu; Lin, Chih-Sheng; Hong, Chun-Fu; Lee, Dah-Jye; Sun, Changming; Lin, Hsuan-Hung	Design of a Clinical Decision Support System for Predicting Erectile Dysfunction in Men Using NHIRD Dataset	IEEE journal of biomedical and health informatics	10.1109/JBHI.2018.2877595		Excluded	Irrelevant			Pubmed	18/03/2023
465	LVHPM6M5	journalArticle	2015	Clayton, A. H.; Tourian, K. A.; Focht, K.; Hwang, E.; Cheng, R. -F J.; Thase, M. E.	Desvenlafaxine 50 and 100 mg/d versus placebo for the treatment of major depressive disorder: A phase 4, randomized controlled trial; 25375652	Journal of Clinical Psychiatry	10.4088/JCP.13m08978	https://www.scopus.com/inward/record.uri?eid=2-s2.0-84932082091&doi=10.4088%2fJCP.13m08978&partnerID=40&md5=e1c40a96cde1f5874ee995dc815e6afb	Excluded	Irrelevant			Scopus	18/03/2023
466	WDFXTAC4	journalArticle	2022	Stassen, H. H.; Bachmann, S.; Bridler, R.; Cattapan, K.; Herzig, D.; Schneeberger, A.; Seifritz, E.	Detailing the effects of polypharmacy in psychiatry: longitudinal study of 320 patients hospitalized for depression or schizophrenia	European archives of psychiatry and clinical neuroscience	10.1007/s00406-021-01358-5	https://www.scopus.com/inward/record.uri?eid=2-s2.0-85119849668&doi=10.1007%2fs00406-021-01358-5&partnerID=40&md5=51bb6f6e99a60c310914371237b4fd4a	Excluded	Irrelevant			Scopus	18/03/2023
467	LE8M7Z55	journalArticle	0	Newale, Sanket; Bachani, Deepak S.	Detection, Management Approach of Depression and Antidepressant Utilization in Adult Patients: Results of a Cross-Sectional Survey	The Journal of the Association of Physicians of India			Excluded	Irrelevant			Pubmed	18/03/2023
468	4ZCNITHE	journalArticle	2014	Shafei, A. M.; Labib, J. R.	Determinants of exclusive breastfeeding and introduction of complementary foods in rural Egyptian communities	Glob J Health Sci	10.5539/gjhs.v6n4p236	https://doi.org/10.5539/gjhs.v6n4p236	Excluded	Irrelevant			Pubmed	18/03/2023
469	74KZSLLH	journalArticle	2022	Peng, Z.; Guo, J.; Zhang, Y.; Guo, X.; Huang, W.; Li, Y.; Yan, Z.; Guo, N.; Ke, D.; Chen, L.; Huang, J.; Feng, Z.	Development of a Model for Predicting the Effectiveness of Pulsed Radiofrequency on Zoster-Associated Pain	Pain and Therapy	10.1007/s40122-022-00355-3	https://www.scopus.com/inward/record.uri?eid=2-s2.0-85123885591&doi=10.1007%2fs40122-022-00355-3&partnerID=40&md5=035419ce81132d247fe97cac21cccfb7	Excluded	Irrelevant			Scopus	18/03/2023
470	7HHHP5KE	journalArticle	2004	Nathan, Robert A.; Sorkness, Christine A.; Kosinski, Mark; Schatz, Michael; Li, James T.; Marcus, Philip; Murray, John J.; Pendergraft, Trudy B.	Development of the asthma control test: a survey for assessing asthma control	The Journal of Allergy and Clinical Immunology	10.1016/j.jaci.2003.09.008		Excluded	Irrelevant			Pubmed	18/03/2023
471	MMB75GV2	journalArticle	2016	Moore, R. A.; McQuay, H. J.; Tomaszewski, J.; Raba, G.; Tutunaru, D.; Lietuviete, N.; Galad, J.; Hagymasy, L.; Melka, D.; Kotarski, J.; Rechberger, T.; Fülesdi, B.; Nizzardo, A.; Guerrero-Bayón, C.; Cuadripani, S.; Pizà-Vallespir, B.; Bertolotti, M.	Dexketoprofen/tramadol 25 mg/75 mg: Randomised double-blind trial in moderate-to-severe acute pain after abdominal hysterectomy; 26801905	BMC Anesthesiology	10.1186/s12871-016-0174-5	https://www.scopus.com/inward/record.uri?eid=2-s2.0-84960802418&doi=10.1186%2fs12871-016-0174-5&partnerID=40&md5=fa7c1da0e15ff743c9350c53efe7a704	Excluded	Irrelevant			Scopus	18/03/2023
472	S5EMM99I	journalArticle	2021	MacCamy, K.; Hu, D.	Dexmedetomidine for Treatment of Delayed Peak Symptoms of Cannabis Withdrawal Syndrome: A Case Report	Hospital pharmacy	10.1177/0018578720919025	https://www.scopus.com/inward/record.uri?eid=2-s2.0-85084848794&doi=10.1177%2f0018578720919025&partnerID=40&md5=86e42e08fec56b0f4d73534d2934afad	Excluded	Irrelevant			Scopus	18/03/2023
473	MMN6N3JA	journalArticle	2020	Deischinger, C.; Dervic, E.; Leutner, M.; Kosi-Trebotic, L.; Klimek, P.; Kautzky, A.; Kautzky-Willer, A.	Diabetes mellitus is associated with a higher risk for major depressive disorder in women than in men; 32973072	BMJ Open Diabetes Research and Care	10.1136/bmjdrc-2020-001430	https://www.scopus.com/inward/record.uri?eid=2-s2.0-85091619968&doi=10.1136%2fbmjdrc-2020-001430&partnerID=40&md5=36962f9f9ae5a6fcf5623222255dc827	Excluded	Irrelevant			Scopus	18/03/2023
474	N5J4PR8Y	journalArticle	2016	Vinik, A. I.	Diabetic sensory and motor neuropathy; 27074068	New England Journal of Medicine	10.1056/NEJMcp1503948	https://www.scopus.com/inward/record.uri?eid=2-s2.0-84963930437&doi=10.1056%2fNEJMcp1503948&partnerID=40&md5=62f3c880f5373bc912f6c1caf01365d5	Excluded	Irrelevant			Scopus	18/03/2023
475	FDZVGCD5	journalArticle	2014	Engelman, W.; Hammond, F. M.; Malec, J. F.	Diagnosing Pseudobulbar affect in traumatic brain injury	Neuropsychiatric Disease and Treatment	10.2147/NDT.S63304	https://www.scopus.com/inward/record.uri?eid=2-s2.0-84908218360&doi=10.2147%2fNDT.S63304&partnerID=40&md5=dd43f3b4c5e5371890e249840172ff58	Excluded	Irrelevant			Scopus	18/03/2023
476	QL5FQRHR	journalArticle	0	Ben Ahmed, H.; Boussaid, H.; Hamdi, I.; Longo, S.; Baccar, H.; Boujnah, M. R.	Diagnostic accuracy of Epworth sleepiness scale in the acute phase of myocardial infarction	Revue de pneumologie clinique	10.1016/j.pneumo.2014.01.003		Excluded	Irrelevant			Pubmed	18/03/2023
477	P4ER2I93	journalArticle	2020	Brogna, P.; Colasuonno, R.; Di Michele, F.; Paterniti, A. M.; Talamo, A.; Ribolsi, M.; Jannini, T. B.; Siracusano, A.; Niolu, C.	Diagnostic and therapeutic challenges in neuroleptic malignant syndrome: A severe medical case; 32724236	Rivista di Psichiatria	10.1708/3417.34000	https://www.scopus.com/inward/record.uri?eid=2-s2.0-85088879994&doi=10.1708%2f3417.34000&partnerID=40&md5=25050e66807a2c6a7216a64c31264630	Excluded	Irrelevant			Scopus	18/03/2023
478	Y635HUC8	journalArticle	2019	Godos, J.; Ferri, R.; Caraci, F.; Cosentino, F. I. I.; Castellano, S.; Shivappa, N.; Hebert, J. R.; Galvano, F.; Grosso, G.	Dietary inflammatory index and sleep quality in Southern Italian Adults; 31200445	Nutrients	10.3390/nu11061324	https://www.scopus.com/inward/record.uri?eid=2-s2.0-85068187695&doi=10.3390%2fnu11061324&partnerID=40&md5=af3b40054a59f96cbaf875ede1eeece0	Excluded	Irrelevant			Scopus	18/03/2023
479	2NWRZGJP	journalArticle	0	Posternak, Victoria; Dunn, Laura B.; Dhruva, Anand; Paul, Steven M.; Luce, Judith; Mastick, Judy; Levine, Jon D.; Aouizerat, Bradley E.; Hammer, Marylin; Wright, Fay; Miaskowski, Christine	Differences in demographic, clinical, and symptom characteristics and quality of life outcomes among oncology patients with different types of pain	Pain	10.1097/j.pain.0000000000000456		Excluded	Irrelevant			Pubmed	18/03/2023
480	BFY73J9N	journalArticle	2016	Posternak, V.; Dunn, L. B.; Dhruva, A.; Paul, S. M.; Luce, J.; Mastick, J.; Levine, J. D.; Aouizerat, B. E.; Hammer, M.; Wright, F.; Miaskowski, C.	Differences in demographic, clinical, and symptom characteristics and quality of life outcomes among oncology patients with different types of pain; 26683234	Pain	10.1097/j.pain.0000000000000456	https://www.scopus.com/inward/record.uri?eid=2-s2.0-84973370409&doi=10.1097%2fj.pain.0000000000000456&partnerID=40&md5=9380c8e47721d03483533d43340052be	Excluded	Duplicate			Scopus	18/03/2023
481	JXAEXGMY	journalArticle	2022	Johnson, M.; McNeillis, V.; Gutbier, J.; Eaton, A.; Royston, R.; Johnson, T.; Chiriaco, G.; Walkden, M.; Ralph, D.	Differences in polysomnographic, nocturnal penile tumescence and penile doppler ultrasound findings in men with stuttering priapism and sleep-related painful erections; 34389802	International Journal of Impotence Research	10.1038/s41443-021-00462-3	https://www.scopus.com/inward/record.uri?eid=2-s2.0-85112727447&doi=10.1038%2fs41443-021-00462-3&partnerID=40&md5=7ac052f4594f336cfde702c0e1ba9add	Excluded	Irrelevant			Scopus	18/03/2023
482	59R6BMYL	journalArticle	2021	Chen, Y. -C; Chen, C. -C; Strollo, P. J.; Li, C. -Y; Ko, W. -C; Lin, C. -Y; Ko, N. -Y	Differences in sleep disorders between hiv-infected persons and matched controls with sleep problems: A matched-cohort study based on laboratory and survey data	Journal of Clinical Medicine	10.3390/jcm10215206	https://www.scopus.com/inward/record.uri?eid=2-s2.0-85118550003&doi=10.3390%2fjcm10215206&partnerID=40&md5=6df42d8ad969776575ce029254ca5060	Excluded	Irrelevant			Scopus	18/03/2023
483	2REFCPKH	journalArticle	2018	Yehl, J. L.; Klippel, C. M.; Frontera, A. T.; Kozel, F. A.	Differentiating Symptoms of Bipolar Disorder from Those of Temporal Lobe Epilepsy: A Case Report; 30015790	Journal of Psychiatric Practice	10.1097/PRA.0000000000000305	https://www.scopus.com/inward/record.uri?eid=2-s2.0-85068911842&doi=10.1097%2fPRA.0000000000000305&partnerID=40&md5=aa058e83c860bc5ae8689b7303e2e814	Excluded	Irrelevant			Scopus	18/03/2023
484	L9GUIADM	journalArticle	0	Tsai, Hsin-Jung; Kuo, Terry B. J.; Yang, Albert C.; Tsai, Shih-Jen; Yang, Cheryl C. H.	Difficulty in initiating sleep is associated with poor morning cardiovascular function	Psychiatry research	10.1016/j.psychres.2020.113518		Excluded	Irrelevant			Pubmed	18/03/2023
485	YFNE8LBL	journalArticle	0	Cho, Yoshinori; Mishiro, Izumi; Akaki, Tsuyoshi; Akimoto, Takafumi; Fujikawa, Keita	Diseases prevalent before major depressive disorder diagnosis: an exploratory nested case-control study using health insurance-based claims data	BMJ open	10.1136/bmjopen-2020-048233		Excluded	Irrelevant			Pubmed	18/03/2023
486	CMH9V9W4	journalArticle	2022	Cho, Y.; Mishiro, I.; Akaki, T.; Akimoto, T.; Fujikawa, K.	Diseases prevalent before major depressive disorder diagnosis: An exploratory nested case-control study using health insurance-based claims data; 35168961	BMJ Open	10.1136/bmjopen-2020-048233	https://www.scopus.com/inward/record.uri?eid=2-s2.0-85124680095&doi=10.1136%2fbmjopen-2020-048233&partnerID=40&md5=bdcff79350227a2ab3f88876a1472ef0	Excluded	Duplicate			Scopus	18/03/2023
487	EWRM4WNW	journalArticle	0	Silva-Costa, A.; Griep, R. H.; Rotenberg, L.	Disentangling the effects of insomnia and night work on cardiovascular diseases: a study in nursing professionals	Brazilian journal of medical and biological research = Revista brasileira de pesquisas medicas e biologicas	10.1590/1414-431X20143965		Excluded	Irrelevant			Pubmed	18/03/2023
488	4XRJ6M9B	journalArticle	0	Covassin, Naima; Greene, Eddie L.; Singh, Prachi; Somers, Virend K.	Disparities in Hypertension Among African-Americans: Implications of Insufficient Sleep	Current hypertension reports	10.1007/s11906-018-0855-1		Excluded	Irrelevant			Pubmed	18/03/2023
489	M98PR5M3	journalArticle	2019	Sreenivasa, V.; Mayur, P.	Dissociation of identity following left parietal haematoma – a single case report; 30990341	Australasian Psychiatry	10.1177/1039856219839480	https://www.scopus.com/inward/record.uri?eid=2-s2.0-85064636790&doi=10.1177%2f1039856219839480&partnerID=40&md5=a097292f61e38d71005aa529b3df9c7e	Excluded	Irrelevant			Scopus	18/03/2023
490	CG6JEZGQ	journalArticle	2021	Gopalakrishna, G.; Patel, N.	Do Not Drink, Do Not Drive: Alcohol Use Disorder in the Elderly; 34674402	Primary Care Companion for CNS Disorders	10.4088/PCC.21alz03101	https://www.scopus.com/inward/record.uri?eid=2-s2.0-85120555401&doi=10.4088%2fPCC.21alz03101&partnerID=40&md5=5958f3ce41089e066969f66fa9280a12	Excluded	Irrelevant			Scopus	18/03/2023
491	PZXCMRJR	journalArticle	2018	Han, M.; Park, S.; Park, J. H.; Hwang, S. -S; Kim, I.	Do police officers and firefighters have a higher risk of disease than other public officers? A 13-year nationwide cohort study in South Korea; 29391373	BMJ Open	10.1136/bmjopen-2017-019987	https://www.scopus.com/inward/record.uri?eid=2-s2.0-85051969924&doi=10.1136%2fbmjopen-2017-019987&partnerID=40&md5=57f258c62c0e2836d880810534376cca	Excluded	Irrelevant			Scopus	18/03/2023
492	W4NN93IH	journalArticle	2019	Purcell, G.; McCartney, J.; Boschmans, S. -A	Documentation of antipsychotic-related adverse drug reactions: An educational intervention	South African Journal of Psychiatry	10.4102/sajpsychiatry.v25i0.1378	https://www.scopus.com/inward/record.uri?eid=2-s2.0-85075896518&doi=10.4102%2fsajpsychiatry.v25i0.1378&partnerID=40&md5=62ebdc5312687cd16f9a9b8a2e64dc6c	Excluded	Irrelevant			Scopus	18/03/2023
493	W57FC5W2	journalArticle	2021	Donaldson, L. B.; Yan, F.; Liu, Y. F.; Nguyen, S. A.; Rizk, H. G.	Does cognitive dysfunction correlate with dizziness severity in patients with vestibular migraine?; 34166962	American Journal of Otolaryngology - Head and Neck Medicine and Surgery	10.1016/j.amjoto.2021.103124	https://www.scopus.com/inward/record.uri?eid=2-s2.0-85108268628&doi=10.1016%2fj.amjoto.2021.103124&partnerID=40&md5=4eb2258eafe1cb63fe90d67929a69ab4	Excluded	Irrelevant			Scopus	18/03/2023
494	45GL47F5	journalArticle	0	Gallé, Francesca; Maida, Pietro; Cirella, Assunta; Giuliano, Elena; Belfiore, Patrizia; Liguori, Giorgio	Does Post-operative Psychotherapy Contribute to Improved Comorbidities in Bariatric Patients with Borderline Personality Disorder Traits and Bulimia Tendencies? A Prospective Study	Obesity Surgery	10.1007/s11695-017-2581-1		Excluded	Irrelevant			Pubmed	18/03/2023
495	CX5KT5D3	journalArticle	2015	Avong, Y. K.; Isaakidis, P.; Hinderaker, S. G.; Van Den Bergh, R.; Ali, E.; Obembe, B. O.; Ekong, E.; Adebamowo, C.; Ndembi, N.; Okuma, J.; Osakwe, A.; Oladimeji, O.; Akang, G.; Obasanya, J. O.; Eltayeb, O.; Agbaje, A. V.; Abimiku, A.; Mensah, C. O.; Dakum, P. S.	Doing no harm? Adverse events in a nation-wide cohort of patients with multidrug-resistant tuberculosis in Nigeria; 25781958	PLoS ONE	10.1371/journal.pone.0120161	https://www.scopus.com/inward/record.uri?eid=2-s2.0-84924942709&doi=10.1371%2fjournal.pone.0120161&partnerID=40&md5=65a819f6d8cc6f747c610708afd0f7c5	Excluded	Irrelevant			Scopus	18/03/2023
496	5ETJQUBQ	journalArticle	2017	Lepkowsky, C. M.	Donepezil for Constipation in Lewy Body Diseases: Four Case Studies	Activitas Nervosa Superior	10.1007/s41470-017-0004-1	https://www.scopus.com/inward/record.uri?eid=2-s2.0-85020630430&doi=10.1007%2fs41470-017-0004-1&partnerID=40&md5=9b5b72e5512aab221cbdb43fa3451861	Excluded	Irrelevant			Scopus	18/03/2023
497	SN4WNRVG	journalArticle	2020	Cao, Y.; Qian, L.; Yu, W.; Li, T.; Mao, S.; Han, G.	Donepezil plus memantine versus donepezil alone for treatment of concomitant Alzheimer’s disease and chronic obstructive pulmonary disease: a retrospective observational study; 32046559	Journal of International Medical Research	10.1177/0300060520902895	https://www.scopus.com/inward/record.uri?eid=2-s2.0-85079338984&doi=10.1177%2f0300060520902895&partnerID=40&md5=3147c6ba86e534bcb1b5ce6a9c8ed5dd	Excluded	Irrelevant			Scopus	18/03/2023
498	738KUY35	journalArticle	2014	Leung, J. G.	Donepezil-induced mania; 24589768	Consultant Pharmacist	10.4140/TCP.n.2014.191	https://www.scopus.com/inward/record.uri?eid=2-s2.0-84895739832&doi=10.4140%2fTCP.n.2014.191&partnerID=40&md5=da0a67e85be465ced7d7f6ca7bc8112c	Excluded	Irrelevant			Scopus	18/03/2023
499	FG3F5R2F	journalArticle	0	Shen, Jiali; Zhang, Haiqing; Wang, Yan; Abdulai, Tanko; Niu, Miaomiao; Luo, Zhicheng; Wang, Yikang; Li, Ruiying; Wang, Fang; Wang, Chongjian; Mao, Zhenxing	Dose-response association of sleep quality with anxiety symptoms in Chinese rural population: the Henan rural cohort	BMC public health	10.1186/s12889-020-09400-2		Included	Included	ROBINS E	Low risk	CINHAL	18/03/2023
500	545Y7V2Y	journalArticle	2020	Shen, J.; Zhang, H.; Wang, Y.; Abdulai, T.; Niu, M.; Luo, Z.; Wang, Y.; Li, R.; Wang, F.; Wang, C.; Mao, Z.	Dose-response association of sleep quality with anxiety symptoms in Chinese rural population: The Henan rural cohort; 32854672	BMC Public Health	10.1186/s12889-020-09400-2	https://www.scopus.com/inward/record.uri?eid=2-s2.0-85089997638&doi=10.1186%2fs12889-020-09400-2&partnerID=40&md5=ff70c1cf502186a3024ffce60979a80b	Excluded	Duplicate			CINHAL	18/03/2023
501	2P3MKDEX	journalArticle	2021	Hori, H.	Doxazosin improved COVID-19 associated nightmare in a patient with major depressive disorder: A case report with a positive rechallenge; 34030164	International clinical psychopharmacology	10.1097/YIC.0000000000000364	https://www.scopus.com/inward/record.uri?eid=2-s2.0-85106938351&doi=10.1097%2fYIC.0000000000000364&partnerID=40&md5=18d1201e5874ff7f67ab159df0305615	Excluded	Irrelevant			Scopus	18/03/2023
502	4JZL4W45	journalArticle	2022	Sacco, D. D.	Dream recall frequency and psychosomatics; 35546027	Acta Biomedica	10.23750/abm.v93i2.11218	https://www.scopus.com/inward/record.uri?eid=2-s2.0-85129967218&doi=10.23750%2fabm.v93i2.11218&partnerID=40&md5=38a400e24a1879e7bfa78d22813eaa43	Excluded	Irrelevant			Scopus	18/03/2023
503	KAJMAVTI	journalArticle	2022	Chua, A. L.; Mehla, S.; Orlova, Y. Y.	Drug Safety in Episodic Migraine Management in Adults. Part 2: Preventive Treatments; 35587859	Current pain and headache reports	10.1007/s11916-022-01051-9	https://www.scopus.com/inward/record.uri?eid=2-s2.0-85130465633&doi=10.1007%2fs11916-022-01051-9&partnerID=40&md5=181926766e5c036619fe264a302a260d	Excluded	Irrelevant			Scopus	18/03/2023
504	BSARGPAU	journalArticle	2022	Bidaki, R.; Zabihi, M.; Asadi, M.	Drug-Induced Secondary Hypertension by Quetiapine Prescription in an Elderly Patient with Anxiety Disorder	ARYA Atherosclerosis	10.48305/arya.2022.11823.2493	https://www.scopus.com/inward/record.uri?eid=2-s2.0-85147946176&doi=10.48305%2farya.2022.11823.2493&partnerID=40&md5=7a4c0d610f9f4e9f2d4a271ee0afdb26	Excluded	Irrelevant			Scopus	18/03/2023
505	BXK8FCFY	journalArticle	2019		Drugs for anxiety disorders; 31042294	Medical Letter on Drugs and Therapeutics		https://www.scopus.com/inward/record.uri?eid=2-s2.0-85071187263&partnerID=40&md5=58c39bc619551ad01911c3cc5e634076	Excluded	Irrelevant			Scopus	18/03/2023
506	2W4B97GF	journalArticle	2020		Drugs for osteoarthritis; 32324175	Medical Letter on Drugs and Therapeutics		https://www.scopus.com/inward/record.uri?eid=2-s2.0-85084135309&partnerID=40&md5=6a5cbbc284044c34d24cac9f377b0931	Excluded	Irrelevant			Scopus	18/03/2023
507	77RMWIDA	journalArticle	2021	Zaccara, G.; Bartolini, E.; Tramacere, L.; Lattanzi, S.	Drugs for patients with epilepsy and excessive daytime sleepiness; 34534876	Epilepsy and Behavior	10.1016/j.yebeh.2021.108311	https://www.scopus.com/inward/record.uri?eid=2-s2.0-85114773826&doi=10.1016%2fj.yebeh.2021.108311&partnerID=40&md5=f5718cbf61d7641e84079fa9a2580582	Excluded	Irrelevant			Scopus	18/03/2023
508	Y3GK2MUG	journalArticle	0	Kalmbach, David A.; Pillai, Vivek; Arnedt, J. Todd; Drake, Christopher L.	DSM-5 Insomnia and Short Sleep: Comorbidity Landscape and Racial Disparities	Sleep	10.5665/sleep.6306		Excluded	Irrelevant			Pubmed	18/03/2023
509	Z7FMAIJS	journalArticle	2021	Rousseau, C.; Malaty, J.	Dysosmia and drug tolerance with use of venlafaxine; 33853817	BMJ Case Reports	10.1136/bcr-2020-240547	https://www.scopus.com/inward/record.uri?eid=2-s2.0-85104234621&doi=10.1136%2fbcr-2020-240547&partnerID=40&md5=0d7e97f3fbcd5c9cdb771c362e38da7a	Excluded	Irrelevant			Scopus	18/03/2023
510	9N35LBHM	journalArticle	2021	Truong, T. D.; Mason, D. P.	Dysphagia in a Case of Atypical Neuroleptic Malignant Syndrome; 33734166	Journal of clinical psychopharmacology	10.1097/JCP.0000000000001377	https://www.scopus.com/inward/record.uri?eid=2-s2.0-85105579853&doi=10.1097%2fJCP.0000000000001377&partnerID=40&md5=fcda9a5fc343a932bfcef0fa7fc87684	Excluded	Irrelevant			Scopus	18/03/2023
511	PVL6KVLH	journalArticle	2023	Kim, Y. -G; Kim, M. -H; Kim, G. -E; Cho, D.	Early-Onset Insomnia among Patients with Hemifacial Spasm in South Korea: A Nationwide Cohort Study	Journal of Personalized Medicine	10.3390/jpm13020197	https://www.scopus.com/inward/record.uri?eid=2-s2.0-85148888975&doi=10.3390%2fjpm13020197&partnerID=40&md5=fad21788d5304d0627c977d32ccc89cf	Excluded	Irrelevant			Scopus	18/03/2023
512	FGAAIV6J	journalArticle	0	Chaput, Jean-Philippe; Carrier, Julie; Bastien, Célyne; Gariépy, Geneviève; Janssen, Ian	Economic burden of insufficient sleep duration in Canadian adults	Sleep health	10.1016/j.sleh.2022.02.001		Excluded	Irrelevant			Pubmed	18/03/2023
513	GA2SJQ4G	journalArticle	0	Silverberg, Jonathan I.; Greenland, Philip	Eczema and cardiovascular risk factors in 2 US adult population studies	The Journal of allergy and clinical immunology	10.1016/j.jaci.2014.11.023		Excluded	Irrelevant			Pubmed	18/03/2023
514	56J96G8I	journalArticle	2015	Oakes, T. M.; Dellva, M. A.; Waterman, K.; Greenbaum, M.; Poppe, C.; Goldberger, C.; Ahl, J.; Perahia, D. G.	Edivoxetine compared to placebo as adjunctive therapy to selective serotonin reuptake inhibitors in the prevention of symptom re-emergence in major depressive disorder; 25894953	Current medical research and opinion	10.1185/03007995.2015.1037732	https://www.scopus.com/inward/record.uri?eid=2-s2.0-84930373145&doi=10.1185%2f03007995.2015.1037732&partnerID=40&md5=d85c9c317f370e5c7c95f45e15511b4f	Excluded	Irrelevant			Scopus	18/03/2023
515	6H34MJN5	journalArticle	2016	López-Estebaranz, J. L.; Sánchez-Carazo, J. L.; Sulleiro, S.	Effect of a family history of psoriasis and age on comorbidities and quality of life in patients with moderate to severe psoriasis: Results from the ARIZONA study; 26460276	Journal of Dermatology	10.1111/1346-8138.13157	https://www.scopus.com/inward/record.uri?eid=2-s2.0-84950265030&doi=10.1111%2f1346-8138.13157&partnerID=40&md5=e52b49e10b3daf0c65afe002fa4da58b	Excluded	Irrelevant			Scopus	18/03/2023
516	8ZS332WC	journalArticle	0	Lima, Margareth Guimaraes; Malta, Deborah Carvalho; Werneck, André de Oliveira; Szwarcwald, Célia Landmann; Souza, Donatila Barbieri de Oliveira; Gomes, Crizian Saar; Damacena, Giseli Nogueira; da Silva de Almeida, Wanessa; Barros, Marilisa Berti de Azevedo	Effect of chronic non-communicable diseases (CNCDs) on the sleep of Brazilians during the COVID-19 pandemic	Sleep medicine	10.1016/j.sleep.2021.02.052		Excluded	Irrelevant			Pubmed	18/03/2023
517	WZ2TAUMF	journalArticle	2022	Batres-Marroquín, A. -B; Medina-García, A. -C; Guerrero, A. V.; Barrera-Villalpando, M.; Martínez-Lavín, M.; Martínez-Martínez, L. -A	Effect of COVID-19 Pandemic Lockdown on Fibromyalgia Symptoms; 33264250	Journal of Clinical Rheumatology	10.1097/RHU.0000000000001685	https://www.scopus.com/inward/record.uri?eid=2-s2.0-85109008179&doi=10.1097%2fRHU.0000000000001685&partnerID=40&md5=4002352392ee400024ecd21967ce0bc1	Excluded	Irrelevant			Scopus	18/03/2023
518	4988LMWH	journalArticle	0	Atef, Hady; Abdeen, Heba	Effect of exercise on sleep and cardiopulmonary parameters in patients with pulmonary artery hypertension	Sleep & breathing = Schlaf & Atmung	10.1007/s11325-020-02286-9		Excluded	Irrelevant			Pubmed	18/03/2023
519	H2LYUIBC	journalArticle	2020	Cohen, R. V.; Pereira, T. V.; Aboud, C. M.; Petry, T. B. Z.; Lopes Correa, J. L.; Schiavon, C. A.; Pompílio, C. E.; Pechy, F. N. Q.; Da Costa Silva, A. C. C.; De Melo, F. L. G.; Cunha Da Silveira, L. P.; De Paris Caravatto, P. P.; Halpern, H.; Monteiro, F. D. L. J.; Da Costa Martins, B.; Kuga, R.; Palumbo, T. M. S.; Docherty, N. G.; Le Roux, C. W.	Effect of Gastric Bypass vs Best Medical Treatment on Early-Stage Chronic Kidney Disease in Patients with Type 2 Diabetes and Obesity: A Randomized Clinical Trial; 32492126	JAMA Surgery	10.1001/jamasurg.2020.0420	https://www.scopus.com/inward/record.uri?eid=2-s2.0-85086850327&doi=10.1001%2fjamasurg.2020.0420&partnerID=40&md5=597d499695639c1bae637fb990ce4e60	Excluded	Irrelevant			Scopus	18/03/2023
520	6GBJI47Q	journalArticle	0	He, Yitao; Gu, Mei; Zhang, Hui; Deng, Jian; Wu, Xiaoyun; Guo, Yi	Effect of insomnia after acute ischemic stroke on cerebrovascular reactivity: a prospective clinical study in China	Sleep medicine	10.1016/j.sleep.2019.07.005		Excluded	Irrelevant			Pubmed	18/03/2023
521	JF3X2PRH	journalArticle	2017	Daniel, M.; Agewall, S.; Caidahl, K.; Collste, O.; Ekenbäck, C.; Frick, M.; Y-Hassan, S.; Henareh, L.; Jernberg, T.; Malmqvist, K.; Schenck-Gustafsson, K.; Sörensson, P.; Sundin, Ö; Hofman-Bang, C.; Tornvall, P.	Effect of Myocardial Infarction With Nonobstructive Coronary Arteries on Physical Capacity and Quality-of-Life; 28610801	American Journal of Cardiology	10.1016/j.amjcard.2017.05.001	https://www.scopus.com/inward/record.uri?eid=2-s2.0-85020452987&doi=10.1016%2fj.amjcard.2017.05.001&partnerID=40&md5=47b0b1eb0199a6b50904ec0718139da9	Excluded	Irrelevant			Scopus	18/03/2023
522	LBFKB9SG	journalArticle	0	Schumacher, Deborah S.; Müller-Mottet, Séverine; Hasler, Elisabeth D.; Hildenbrand, Florian F.; Keusch, Stephan; Speich, Rudolf; Bloch, Konrad E.; Ulrich, Silvia	Effect of oxygen and acetazolamide on nocturnal cardiac conduction, repolarization, and arrhythmias in precapillary pulmonary hypertension and sleep-disturbed breathing	Chest	10.1378/chest.14-0495		Excluded	Irrelevant			Pubmed	18/03/2023
523	A4XU6SZ9	journalArticle	2014	Osipova, I. V.; Pyrikova, N. V.; Antropova, O. N.; Komissarova, I. N.; Miroshnichenko, A. I.	Effect of psychosocial stress on the level of anxiety, depression and behavioral risk factors of cardiovascular diseases in men	Kardiologiia	10.18565/cardio.2014.3.42-45		Excluded	Irrelevant			Pubmed	18/03/2023
524	4D5LPVBT	journalArticle	0	Bosco, Adriana; Lopez, Régis; Barateau, Lucie; Chenini, Sofiene; Pesenti, Carole; Pépin, Jean-Louis; Jaussent, Isabelle; Dauvilliers, Yves	Effect of psychostimulants on blood pressure profile and endothelial function in narcolepsy	Neurology	10.1212/WNL.0000000000004911		Excluded	Irrelevant			Pubmed	18/03/2023
525	7P2BUN68	journalArticle	2017	Kim, J. -M; Kang, H. -J; Bae, K. -Y; Kim, S. -W; Shin, I. -S; Hong, Y. J.; Ahn, Y.; Jeong, M. H.; Yoon, J. -S	Effect of sleep problems on depressive disorders 1 year after developing acute coronary syndrome: The K-DEPACS study; 28073039	Journal of affective disorders	10.1016/j.jad.2017.01.002	https://www.scopus.com/inward/record.uri?eid=2-s2.0-85008331030&doi=10.1016%2fj.jad.2017.01.002&partnerID=40&md5=9babd3a9c46b9902bea0c34b5a7e8740	Included	Included	ROBINS-E	Low risk	Scopus	18/03/2023
526	RSRR54RG	journalArticle	0	Kario, Kazuomi; Yamasaki, Koichiro; Yagi, Kazuro; Tsukamoto, Masatoshi; Yamazaki, Shoji; Okawara, Yukie; Tomitani, Naoko; Kanegae, Hiroshi	Effect of suvorexant on nighttime blood pressure in hypertensive patients with insomnia: The SUPER-1 study	Journal of clinical hypertension (Greenwich, Conn.)	10.1111/jch.13505		Excluded	Irrelevant			Pubmed	18/03/2023
527	9Q2JIZR7	journalArticle	2018	Dultz, G.; Müller, T.; Petersen, J.; Mauss, S.; Zimmermann, T.; Muche, M.; Simon, K. -G; Berg, T.; Zeuzem, S.; Hüppe, D.; Böker, K.; Wedemeyer, H.; Welzel, T. M.; Günther, R.; Hinrichsen, H.; Heyne, R.; Roth, J.; Goeser, T.; Ullrich, R.; John, C.; Hofmann, W. P.; Teuber, G.; Möller, H.; Baumgarten, A.; Schwenzer, J.; Pathil, A.; Kraus, M. R.; Weber, A.; Jung, M. -C; Gerken, G.; Antoni, C.; Doss, …	Effectiveness and Safety of Direct-Acting Antiviral Combination Therapies for Treatment of Hepatitis C Virus in Elderly Patients: Results from the German Hepatitis C Registry; 30084012	Drugs and Aging	10.1007/s40266-018-0572-0	https://www.scopus.com/inward/record.uri?eid=2-s2.0-85051717038&doi=10.1007%2fs40266-018-0572-0&partnerID=40&md5=413e2e136de4f97142b53fab2b0bf0cb	Excluded	Irrelevant			Scopus	18/03/2023
528	WMUF4PZI	journalArticle	2018	Pergolizzi, J.; Kowalski, M.; He, E.	Effectiveness and Safety of Once-Daily Extended-Release Hydrocodone in Individuals Previously Receiving Immediate-Release Oxycodone for Chronic Pain; 28371835	Pain Medicine (United States)	10.1093/pm/pnx022	https://www.scopus.com/inward/record.uri?eid=2-s2.0-85055340588&doi=10.1093%2fpm%2fpnx022&partnerID=40&md5=4dde238dda00f3a36c8c7f517ff25e11	Excluded	Irrelevant			Scopus	18/03/2023
529	WGWSHRT4	journalArticle	2018	Thakrar, C.; Patel, K.; D'ancona, G.; Kent, B. D.; Nesbitt, A.; Selsick, H.; Steier, J.; Rosenzweig, I.; Williams, A. J.; Leschziner, G. D.; Drakatos, P.	Effectiveness and side-effect profile of stimulant therapy as monotherapy and in combination in the central hypersomnias in clinical practice; 29047171	Journal of sleep research	10.1111/jsr.12627	https://www.scopus.com/inward/record.uri?eid=2-s2.0-85049851365&doi=10.1111%2fjsr.12627&partnerID=40&md5=27548dc1013aa90554e4bd3afcc59650	Excluded	Irrelevant			Scopus	18/03/2023
530	I9VV23AZ	journalArticle	2022	Yeo, J. J.; Lee, J. W.; Kim, K. S.; Hyun, M. K.	Effectiveness of Acupuncture, Mind and Body Practices, and Natural Products for Insomnia: an overview of systematic reviews	Journal of Pharmacopuncture	10.3831/KPI.2022.25.3.186	https://www.scopus.com/inward/record.uri?eid=2-s2.0-85144652364&doi=10.3831%2fKPI.2022.25.3.186&partnerID=40&md5=7233af8d5ede7413b384c2c9af0c6854	Excluded	Irrelevant			Scopus	18/03/2023
531	35BBCQPR	journalArticle	2014	Citrome, L.; Weiden, P. J.; McEvoy, J. P.; Correll, C. U.; Cucchiaro, J.; Hsu, J.; Loebel, A.	Effectiveness of lurasidone in schizophrenia or schizoaffective patients switched from other antipsychotics: A 6-month, open-label, extension study; 24330868	CNS Spectrums	10.1017/S109285291300093X	https://www.scopus.com/inward/record.uri?eid=2-s2.0-84906790526&doi=10.1017%2fS109285291300093X&partnerID=40&md5=07716c73022c5c0add5663ea894e93d5	Excluded	Irrelevant			Scopus	18/03/2023
532	3B88Q8AC	journalArticle	2013	Andreas, S.; Chenot, J. -F; Diebold, R.; Peachey, S.; Mann, K.	Effectiveness of varenicline as an aid to smoking cessation in primary care: An observational study; 22987095	European addiction research	10.1159/000341638	https://www.scopus.com/inward/record.uri?eid=2-s2.0-85028097329&doi=10.1159%2f000341638&partnerID=40&md5=7b7f54f0528a27637f39cf6ba35c85b0	Excluded	Irrelevant			Scopus	18/03/2023
533	LJ27ZKYL	journalArticle	0	Serrano-Guzmán, María; Valenza-Peña, Carmen M.; Serrano-Guzmán, Carmen; Aguilar-Ferrándiz, Encarnación; Valenza-Demet, Gerald; Villaverde-Gutiérrez, Carmen	Effects of a dance therapy programme on quality of life, sleep and blood pressure in middle-aged women: A randomised controlled trial	Medicina clinica	10.1016/j.medcli.2016.06.030		Excluded	Irrelevant			Pubmed	18/03/2023
534	J5WMN5JL	journalArticle	0	Carugno, Michele; Imbrogno, Pietro; Zucchi, Alberto; Ciampichini, Roberta; Tereanu, Carmen; Sampietro, Giuseppe; Barbaglio, Giorgio; Pesenti, Bruno; Barretta, Francesco; Bertazzi, Pier Alberto; Pesatori, Angela Cecilia; Consonni, Dario	Effects of aircraft noise on annoyance, sleep disorders, and blood pressure among adult residents near the Orio al Serio International Airport (BGY), Italy	La Medicina del lavoro	10.23749/mdl.v109i4.7271		Excluded	Irrelevant			Pubmed	18/03/2023
535	JJ7DQFMI	journalArticle	2020	Dimpfel, W.; Schombert, L.; Keplinger-Dimpfel, I.; Panossian, A.	Effects of an adaptogenic extract on electrical activity of the brain in elderly subjects with mild cognitive impairment: A randomized, double-blind, placebo-controlled, two-armed cross-over study	Pharmaceuticals	10.3390/ph13030045	https://www.scopus.com/inward/record.uri?eid=2-s2.0-85081926602&doi=10.3390%2fph13030045&partnerID=40&md5=1fc7e4cc458a405320044e3283d6d9ae	Excluded	Irrelevant			Scopus	18/03/2023
536	E6ETDDP3	journalArticle	0	Moriyama, Sumie; Yanai, Hidekatsu; Takeuchi, Yu; Hayakawa, Tatsuro	Effects of an orexin receptor antagonist on blood pressure and metabolic parameters	Journal of clinical hypertension (Greenwich, Conn.)	10.1111/jch.13288		Excluded	Irrelevant			Pubmed	18/03/2023
537	4GRFDTR2	journalArticle	2013	Kay, G. G.; Feldman, N.	Effects of armodafinil on simulated driving and self-report measures in obstructive sleep apnea patients prior to treatment with continuous positive airway pressure; 23674935	Journal of Clinical Sleep Medicine	10.5664/jcsm.2662	https://www.scopus.com/inward/record.uri?eid=2-s2.0-84877946183&doi=10.5664%2fjcsm.2662&partnerID=40&md5=ea84006a441495f2a62af726f3856501	Excluded	Irrelevant			Scopus	18/03/2023
538	HGF5VXT7	journalArticle	0	Lu, Yonghua; Wang, Xin; Yang, Guipeng; Liu, Xiaoyan; Xu, Maolin	Effects of Chronic Intractable Insomnia on Inflammatory Cytokines, Blood Pressure Characteristics, and Antihypertensive Efficacy in Hypertensive Patients	Medical science monitor : international medical journal of experimental and clinical research	10.12659/MSM.911997		Excluded	Irrelevant			Pubmed	18/03/2023
539	CW7MGV5Q	journalArticle	2019	Engler, L.; Adolf, C.; Heinrich, D. A.; Brem, A. -K; Riester, A.; Franke, A.; Beuschlein, F.; Reincke, M.; Steiger, A.; Künzel, H.	Effects of chronically high levels of aldosteronon different cognitive dimensions: An investigation in patients with primary aldosteronism	Endocrine Connections	10.1530/EC-19-0043	https://www.scopus.com/inward/record.uri?eid=2-s2.0-85065670702&doi=10.1530%2fEC-19-0043&partnerID=40&md5=959f483b856f6937a4947b8cd532448a	Excluded	Irrelevant			Scopus	18/03/2023
540	WBCL2NW5	journalArticle	0	Kang, Jeongmook; Park, Yoon-Hyung; Yang, Kwang Ik; Cruz, Jose Rene Bagani; Hwangbo, Young	Effects of Comorbid Sleep Disorders on Cardiovascular Complications of Hypertension Among Patients With Newly-diagnosed Hypertension: An Analysis of the Korean National Health Insurance Service-National Sample Cohort	Journal of preventive medicine and public health = Yebang Uihakhoe chi	10.3961/jpmph.19.248		Excluded	Irrelevant			Pubmed	18/03/2023
541	SDX5VZ49	journalArticle	0	Aggarwal, Brooke; Makarem, Nour; Shah, Riddhi; Emin, Memet; Wei, Ying; St-Onge, Marie-Pierre; Jelic, Sanja	Effects of Inadequate Sleep on Blood Pressure and Endothelial Inflammation in Women: Findings From the American Heart Association Go Red for Women Strategically Focused Research Network	Journal of the American Heart Association	10.1161/JAHA.118.008590		Excluded	Irrelevant			Pubmed	18/03/2023
542	SFXQEUWL	journalArticle	2013	Hollander, P.; Gupta, A. K.; Plodkowski, R.; Greenway, F.; Bays, H.; Burns, C.; Klassen, P.; Fujioka, K.	Effects of naltrexone sustained-release/bupropion sustained-release combination therapy on body weight and glycemic parameters in overweight and obese patients with type2 diabetes; 24144653	Diabetes care	10.2337/dc13-0234	https://www.scopus.com/inward/record.uri?eid=2-s2.0-84891869792&doi=10.2337%2fdc13-0234&partnerID=40&md5=17dcd57857c5ac6956862faa7fb7de5e	Excluded	Irrelevant			Scopus	18/03/2023
543	ENQYDZW7	journalArticle	2019	Bryant, K. A.; Altinay, M.; Finnegan, N.; Cromer, K.; Dale, R. M.	Effects of Repeated Intravenous Ketamine in Treatment-Resistant Geriatric Depression: A Case Series; 30742589	Journal of clinical psychopharmacology	10.1097/JCP.0000000000001006	https://www.scopus.com/inward/record.uri?eid=2-s2.0-85062281595&doi=10.1097%2fJCP.0000000000001006&partnerID=40&md5=f3c14d142fa65df41dbd3f4640548062	Excluded	Irrelevant			Scopus	18/03/2023
544	HIIKNE2S	journalArticle	2022	Liao, Y. -G; Huang, F. -Z; Ni, X. -H; Ke, H. -Y; Tian, Y.; Yu, M.; Jin, G.; Chen, G. -H	Effects of schedule exercise therapy on chronic insomnia; 36197264	Medicine (United States)	10.1097/MD.0000000000030792	https://www.scopus.com/inward/record.uri?eid=2-s2.0-85139236773&doi=10.1097%2fMD.0000000000030792&partnerID=40&md5=3efebace633d88efb14ebf9987f1283a	Excluded	Irrelevant			Scopus	18/03/2023
545	SPHUVKXS	journalArticle	2013	Lee, Y. -C; Lin, C. -H; Lin, M. -S; Lin, J. -W; Chang, C. -H; Lai, M. -S	Effects of selective serotonin reuptake inhibitors versus tricyclic antidepressants on cerebrovascular events: A nationwide population-based cohort study; 24091857	Journal of clinical psychopharmacology	10.1097/JCP.0b013e31829c970e	https://www.scopus.com/inward/record.uri?eid=2-s2.0-84888130776&doi=10.1097%2fJCP.0b013e31829c970e&partnerID=40&md5=9f2176ee5750c0b1f5d0d345dadcb7fc	Excluded	Irrelevant			Scopus	18/03/2023
546	XNETV8QJ	journalArticle	0	Cipriano, Luis Henrique Ceia; Borges, Ytalo Gonçalves; Mill, José Geraldo; Mauad, Helder; Martins de Araújo, Maria Teresa; Gouvea, Sonia Alves	Effects of short-term aerobic training versus CPAP therapy on heart rate variability in moderate to severe OSA patients	Psychophysiology	10.1111/psyp.13771		Excluded	Irrelevant			Pubmed	18/03/2023
547	P6AKRAM3	journalArticle	0	Kujala, S. M.; Pöyhönen-Alho, M.; Kaaja, R. J.	Effects of sympatholytic therapy on postmenopausal symptoms in hypertensive postmenopausal women	Climacteric : the journal of the International Menopause Society	10.3109/13697137.2013.842226		Excluded	Irrelevant			Pubmed	18/03/2023
548	X4RYWJY8	journalArticle	2021	Cree, B. A. C.; Goldman, M. D.; Corboy, J. R.; Singer, B. A.; Fox, E. J.; Arnold, D. L.; Ford, C.; Weinstock-Guttman, B.; Bar-Or, A.; Mientus, S.; Sienkiewicz, D.; Zhang, Y.; Karan, R.; Tenenbaum, N.	Efficacy and Safety of 2 Fingolimod Doses vs Glatiramer Acetate for the Treatment of Patients with Relapsing-Remitting Multiple Sclerosis: A Randomized Clinical Trial; 32852530	JAMA Neurology	10.1001/jamaneurol.2020.2950	https://www.scopus.com/inward/record.uri?eid=2-s2.0-85093523825&doi=10.1001%2fjamaneurol.2020.2950&partnerID=40&md5=cb0cb119dfd8687169d27f6e3515c5e7	Excluded	Irrelevant			Scopus	18/03/2023
549	LAQNHTCC	journalArticle	2020	Dravid, A.; Betha, T. P.; Sharma, A. K.; Gawali, R.; Mahajan, U.; Kulkarni, M.; Saraf, C.; Kore, S.; Dravid, M.; Rathod, N.	Efficacy and safety of a single-tablet regimen containing tenofovir disoproxil fumarate 300 mg, lamivudine 300 mg and efavirenz 400 mg as a switch strategy in virologically suppressed HIV-1-infected subjects on nonnucleoside reverse transcriptase inhibitor-containing first-line antiretroviral therapy in Pune, India; 33021066	HIV Medicine	10.1111/hiv.12912	https://www.scopus.com/inward/record.uri?eid=2-s2.0-85088268428&doi=10.1111%2fhiv.12912&partnerID=40&md5=aa74288eeff5126f5a528fcf0a55bd0c	Excluded	Irrelevant			Scopus	18/03/2023
550	5ILY77UW	journalArticle	2018	Aggarwal, R.; Marder, G.; Koontz, D. C.; Nandkumar, P.; Qi, Z.; Oddis, C. V.	Efficacy and safety of adrenocorticotropic hormone gel in refractory dermatomyositis and polymyositis; 29237618	Annals of the Rheumatic Diseases	10.1136/annrheumdis-2017-212047	https://www.scopus.com/inward/record.uri?eid=2-s2.0-85045906038&doi=10.1136%2fannrheumdis-2017-212047&partnerID=40&md5=59586a169ed62074da8a81ab4e9f6d6b	Excluded	Irrelevant			Scopus	18/03/2023
551	GCWGTED8	journalArticle	2016	Helfer, B.; Samara, M. T.; Huhn, M.; Klupp, E.; Leucht, C.; Zhu, Y.; Engel, R. R.; Leucht, S.	Efficacy and safety of antidepressants added to antipsychotics for schizophrenia: A systematic review and meta-analysis; 27282362	American Journal of Psychiatry	10.1176/appi.ajp.2016.15081035	https://www.scopus.com/inward/record.uri?eid=2-s2.0-84991271388&doi=10.1176%2fappi.ajp.2016.15081035&partnerID=40&md5=f16482400565d2e9b61af310ca3fa973	Excluded	Irrelevant			Scopus	18/03/2023
552	37TLWZFC	journalArticle	2017	Demarin, V.; Kes, V. B.; Trkanjec, Z.; Budišić, M.; Pašić, M. B.; Črnac, P.; Budinčević, H.	Efficacy and safety of Ginkgo biloba standardized extract in the treatment of vascular cognitive impairment: A randomized, double-blind, placebo-controlled clinical trial	Neuropsychiatric Disease and Treatment	10.2147/NDT.S120790	https://www.scopus.com/inward/record.uri?eid=2-s2.0-85013389425&doi=10.2147%2fNDT.S120790&partnerID=40&md5=664fa8d781e8b80d5d491572b239b101	Excluded	Irrelevant			Scopus	18/03/2023
553	UQSEF9KG	journalArticle	2013	Montgomery, S. A.; Mansuy, L.; Ruth, A.; Bose, A.; Li, H.; Li, D.	Efficacy and safety of levomilnacipran sustained release in moderate to severe major depressive disorder: A randomized, double-blind, placebo-controlled, proof-of-concept study	Journal of Clinical Psychiatry	10.4088/JCP.12m08141	https://www.scopus.com/inward/record.uri?eid=2-s2.0-84876570587&doi=10.4088%2fJCP.12m08141&partnerID=40&md5=3314bf9e2031e3d1f76b6aa31733ca3a	Excluded	Irrelevant			Scopus	18/03/2023
554	XEHHYYGB	journalArticle	2018	Roberts, S. K.; Lim, R.; Strasser, S.; Nicoll, A.; Gazzola, A.; Mitchell, J.; Siow, W.; Khoo, T.; Hamarneh, Z.; Weltman, M.; Gow, P.; Janko, N.; Tse, E.; Mishra, G.; Cheng, E. -H; Levy, M.; Cheng, W.; Sood, S.; Skoien, R.; Mitchell, J.; Zekry, A.; George, J.; MacQuillan, G.; Wigg, A.; Stuart, K.; Sievert, W.; McCaughan, G.; ALA Clinical, Research Network	Efficacy and Safety of Mycophenolate Mofetil in Patients With Autoimmune Hepatitis and Suboptimal Outcomes After Standard Therapy; 29050991	Clinical Gastroenterology and Hepatology	10.1016/j.cgh.2017.09.063	https://www.scopus.com/inward/record.uri?eid=2-s2.0-85039161103&doi=10.1016%2fj.cgh.2017.09.063&partnerID=40&md5=1b819b3210ab66eb133467abcf674915	Excluded	Irrelevant			Scopus	18/03/2023
555	S43IQWVC	journalArticle	2022	Yan, D.; Liu, B.; Wei, X.; Ou, W.; Liao, M.; Ji, S.; Peng, Y.; Liu, J.; Wu, S.; Wang, M.; Ju, Y.; Zhang, L.; Li, Z.; Li, L.; Zhang, Y.	Efficacy and safety of nitrous oxide for patients with treatment-resistant depression, a randomized controlled trial; 36191556	Psychiatry research	10.1016/j.psychres.2022.114867	https://www.scopus.com/inward/record.uri?eid=2-s2.0-85139018949&doi=10.1016%2fj.psychres.2022.114867&partnerID=40&md5=de9699e076d8b575156c62c07327acef	Excluded	Irrelevant			Scopus	18/03/2023
556	G9YIW452	journalArticle	2017	Savitz, A. J.; Xu, H.; Gopal, S.; Nuamah, I.; Ravenstijn, P.; Hough, D.; Mathews, M.; Feng, Y.; Yu, L.; Takahashi, M.; Liu, D.; Wang, G.; Yoon, J. -S; Chen, J. -J	Efficacy and safety of paliperidone palmitate three-monthly formulation in east asian patients with schizophrenia: Subgroup analysis of a global, randomized, double-blind, phase iii, noninferiority study	Neuropsychiatric Disease and Treatment	10.2147/NDT.S134287	https://www.scopus.com/inward/record.uri?eid=2-s2.0-85028340241&doi=10.2147%2fNDT.S134287&partnerID=40&md5=9f9292c996e6a378ad2c231548f239b3	Excluded	Irrelevant			Scopus	18/03/2023
557	YIVAQLWJ	journalArticle	2021	Mease, P. J.; Chohan, S.; Fructuoso, F. J. G.; Luggen, M. E.; Rahman, P.; Raychaudhuri, S. P.; Chou, R. C.; Mendelsohn, A. M.; Rozzo, S. J.; Gottlieb, A.	Efficacy and safety of tildrakizumab in patients with active psoriatic arthritis: Results of a randomised, double-blind, placebo-controlled, multiple-dose, 52-week phase IIb study; 33985942	Annals of the Rheumatic Diseases	10.1136/annrheumdis-2020-219014	https://www.scopus.com/inward/record.uri?eid=2-s2.0-85105816310&doi=10.1136%2fannrheumdis-2020-219014&partnerID=40&md5=af935bbd872d1fe9b5fa6d3263ab439b	Excluded	Irrelevant			Scopus	18/03/2023
558	T2VGIM5Y	journalArticle	2022	Gong, X.; Luo, R.; Liu, J.; Guo, K.; Li, A.; Liu, X.; Liu, Y.; Zhou, D.; Hong, Z.	Efficacy and tolerability of intravenous immunoglobulin versus intravenous methylprednisolone treatment in anti-N-methyl-d-aspartate receptor encephalitis; 34918418	European Journal of Neurology	10.1111/ene.15214	https://www.scopus.com/inward/record.uri?eid=2-s2.0-85122641922&doi=10.1111%2fene.15214&partnerID=40&md5=14d29da23a200ee5bc1137267ae75628	Excluded	Irrelevant			Scopus	18/03/2023
559	H3M34KBG	journalArticle	2018	Depre, F.; Aboud, N.; Mayer, B.; Salama, A.	Efficacy and tolerability of old and new drugs used in the treatment of immune thrombocytopenia: Results from a long-term observation in clinical practice; 29856800	PLoS ONE	10.1371/journal.pone.0198184	https://www.scopus.com/inward/record.uri?eid=2-s2.0-85048035240&doi=10.1371%2fjournal.pone.0198184&partnerID=40&md5=84f9645a205f8ad6b02780bf8cd12d2a	Excluded	Irrelevant			Scopus	18/03/2023
560	IXBLRCJB	journalArticle	2013	Kishi, T.; Iwata, N.	Efficacy and tolerability of perospirone in schizophrenia: A systematic review and meta-analysis of randomized controlled trials; 23812802	CNS Drugs	10.1007/s40263-013-0085-7	https://www.scopus.com/inward/record.uri?eid=2-s2.0-84883255857&doi=10.1007%2fs40263-013-0085-7&partnerID=40&md5=9fa6803f30372d67f00bb7478d42b236	Excluded	Irrelevant			Scopus	18/03/2023
561	36PI6CXZ	journalArticle	2013	Corruble, E.; De Bodinat, C.; Belaïdi, C.; Goodwin, G. M.; Burrows, G.; Lopes Rocha, F.; Bakish, D.; Emsley, R.; Avedisova, A.; Hale, A.	Efficacy of agomelatine and escitalopram on depression, subjective sleep and emotional experiences in patients with major depressive disorder: A 24-wk randomized, controlled, double-blind trial; 23823799	International Journal of Neuropsychopharmacology	10.1017/S1461145713000679	https://www.scopus.com/inward/record.uri?eid=2-s2.0-84885577161&doi=10.1017%2fS1461145713000679&partnerID=40&md5=4608ee6b33cdaa64193e940e1a06d8e3	Excluded	Irrelevant			Scopus	18/03/2023
562	J3JEI7ZI	journalArticle	2020	Prabhakar, S.; Vishnu, V. Y.; Modi, M.; Mohanty, M.; Sharma, A.; Medhi, B.; Mittal, B. R.; Khandelwal, N.; Goyal, M. K.; Lal, V.; Singla, R.; Kansal, A.; Avasthi, A.	Efficacy of bacopa monnieri (Brahmi) and Donepezil in Alzheimer's Disease and mild cognitive impairment: A randomized double-blind parallel Phase 2b study	Annals of Indian Academy of Neurology	10.4103/aian.AIAN_610_19	https://www.scopus.com/inward/record.uri?eid=2-s2.0-85098139993&doi=10.4103%2faian.AIAN_610_19&partnerID=40&md5=9cba8c72cd373e2bf5a104489290d5e0	Excluded	Irrelevant			Scopus	18/03/2023
563	LAH5ESWA	journalArticle	2020	Blayney, D. W.; Zhang, Q.; Feng, J.; Zhao, Y.; Bondarenko, I.; Vynnychenko, I.; Kovalenko, N.; Nair, S.; Ibrahim, E.; Udovista, D. P.; Mohanlal, R.; Ogenstad, S.; Ette, E.; Du, L.; Huang, L.; Shi, Y. -K	Efficacy of Plinabulin vs Pegfilgrastim for Prevention of Chemotherapy-Induced Neutropenia in Adults with Non-Small Cell Lung Cancer: A Phase 2 Randomized Clinical Trial; 32970104	JAMA Oncology	10.1001/jamaoncol.2020.4429	https://www.scopus.com/inward/record.uri?eid=2-s2.0-85092156782&doi=10.1001%2fjamaoncol.2020.4429&partnerID=40&md5=b72e34045004790143b35f8311e0a042	Excluded	Irrelevant			Scopus	18/03/2023
564	PFVG3A5V	journalArticle	2018	Emsley, R.; Ahokas, A.; Suarez, A.; Marinescu, D.; Dóci, I.; Lehtmets, A.; Milanova, V.; Lee, M. S.; Didi, R.; Araszkiewicz, A.; Sulaiman, A. H.; Blanchot, F. P.; Crutel, V. S.; Antoine, C.; Penelaud, P. -F	Efficacy of tianeptine 25-50 mg in elderly patients with recurrent major depressive disorder: An 8-week placebo- and escitalopram-controlled study; 29995359	Journal of Clinical Psychiatry	10.4088/JCP.17m11741	https://www.scopus.com/inward/record.uri?eid=2-s2.0-85052612756&doi=10.4088%2fJCP.17m11741&partnerID=40&md5=7669884ffa374a93c31a9ae3f00b512e	Excluded	Irrelevant			Scopus	18/03/2023
565	CMERHZHG	journalArticle	2022	Porter, A. B.; Liu, H.; Kohli, S.; Cerhan, J. L.; Sloan, J.; McMurray, R. P.; Le-Rademacher, J.; Loprinzi, C. L.; Villano, J. L.; Kizilbash, S. H.; Mehta, M. P.; Jaeckle, K. A.; Brown, P. D.	Efficacy of Treatment with Armodafinil for Cancer-Related Fatigue in Patients with High-grade Glioma: A Phase 3 Randomized Clinical Trial; 34882169	JAMA Oncology	10.1001/jamaoncol.2021.5948	https://www.scopus.com/inward/record.uri?eid=2-s2.0-85121227158&doi=10.1001%2fjamaoncol.2021.5948&partnerID=40&md5=555ac543c2f90db4e02764da45251756	Excluded	Irrelevant			Scopus	18/03/2023
566	KRQRQAKW	journalArticle	0	Axdorph Nygell, Ulla; Sollén-Nilsson, Agneta; Lundahl, Joachim	Eighteen years experience of granulocyte donations-acceptable donor safety?	Journal of clinical apheresis	10.1002/jca.21373		Excluded	Irrelevant			Pubmed	18/03/2023
567	2WZW4ZWX	journalArticle	2020	Francis, B.; Petrus, C. F.; Wong, H. H.	Electroconvulsive therapy in a 91-year old Asian lady with late onset bipolar mania; 32135484	Asian Journal of Psychiatry	10.1016/j.ajp.2020.101986	https://www.scopus.com/inward/record.uri?eid=2-s2.0-85080095929&doi=10.1016%2fj.ajp.2020.101986&partnerID=40&md5=89c7f38c1cccf5030f85b8a6b0cef236	Excluded	Irrelevant			Scopus	18/03/2023
568	YW5GCRW7	journalArticle	2020	Malaty, G.; Godbe, K.; Elmouchtari, M.; Malhi, G.; White, J.; Bankole, A.; Criss, T.	Electroconvulsive therapy in a renal transplantation patient: A rare combination of disease and treatment	Case Reports in Psychiatry	10.1155/2020/8889883	https://www.scopus.com/inward/record.uri?eid=2-s2.0-85096104564&doi=10.1155%2f2020%2f8889883&partnerID=40&md5=f6c2cafd7645748db83b0de835e1eba7	Excluded	Irrelevant			Scopus	18/03/2023
569	5MJUSSVF	journalArticle	2022	Albahar, Fares; Alhamad, Hamza; Abu-Farha, Rana K; Alsalamat, Husam; Jaber, Deema; Albsoul-Younes, Abla M.	Electronic Prescribing System and electronic health record priorities for antimicrobial stewardship	Jordan Journal of Pharmaceutical Sciences	10.35516/jjps.v15i1.298	https://jjournals.ju.edu.jo/index.php/jjps/article/view/298	Excluded	Irrelevant			Pubmed	18/03/2023
570	FPT7JIHV	journalArticle	2015	Svenningsson, P.; Rosenblad, C.; Arvidsson, K. A. E.; Wictorin, K.; Keywood, C.; Shankar, B.; Lowe, D. A.; Björklund, A.; Widner, H.	Eltoprazine counteracts l-DOPA-induced dyskinesias in Parkinson's disease: A dose-finding study; 25669730	Brain	10.1093/brain/awu409	https://www.scopus.com/inward/record.uri?eid=2-s2.0-84929094487&doi=10.1093%2fbrain%2fawu409&partnerID=40&md5=a6b93fa5ff33b43faadce1c6dd50126b	Excluded	Irrelevant			Scopus	18/03/2023
571	273SXKEQ	journalArticle	2016	Kankaanranta, H.; Kauppi, P.; Tuomisto, L. E.; Ilmarinen, P.	Emerging Comorbidities in Adult Asthma: Risks, Clinical Associations, and Mechanisms; 27212806	Mediators of inflammation	10.1155/2016/3690628	https://www.scopus.com/inward/record.uri?eid=2-s2.0-84971624311&doi=10.1155%2f2016%2f3690628&partnerID=40&md5=5151838b70304135d36d4a0f49866177	Excluded	Irrelevant			Scopus	18/03/2023
572	A7TZQ228	journalArticle	2021	Majali, M. A.; Sunnaa, M.; Chand, P.	Emerging Pharmacotherapies for Motor Symptoms in Parkinson’s Disease; 34219526	Journal of geriatric psychiatry and neurology	10.1177/08919887211018275	https://www.scopus.com/inward/record.uri?eid=2-s2.0-85109178508&doi=10.1177%2f08919887211018275&partnerID=40&md5=ec2171ecf9aa2cdbb33521132f8fa7b8	Excluded	Irrelevant			Scopus	18/03/2023
573	SBKSHJHR	journalArticle	0	Brindle, Ryan C.; Yu, Lan; Buysse, Daniel J.; Hall, Martica H.	Empirical derivation of cutoff values for the sleep health metric and its relationship to cardiometabolic morbidity: results from the Midlife in the United States (MIDUS) study	Sleep	10.1093/sleep/zsz116		Excluded	Irrelevant			Pubmed	18/03/2023
574	X36YC6VT	journalArticle	0	Cooper, Denise C.; Ziegler, Michael G.; Milic, Milos S.; Ancoli-Israel, Sonia; Mills, Paul J.; Loredo, José S.; Von Känel, Roland; Dimsdale, Joel E.	Endothelial function and sleep: associations of flow-mediated dilation with perceived sleep quality and rapid eye movement (REM) sleep	Journal of sleep research	10.1111/jsr.12083		Excluded	Irrelevant			Pubmed	18/03/2023
575	7Q6KR6XQ	journalArticle	2018	Eiden, C.; Leone-Burgos, S.; Serre, A.; Carton, L.; Gerardin, M.; Le Boisselier, R.; Gibaja, V.; Monzon, E.; Fouilhe, N.; Boucher, A.; Peyriere, H.; French Network of, Addictovigilance Centers	Ephenidine, diphenidine, and methoxphenidine complications reported to the French Addictovigilance Network; 29956843	Fundamental and Clinical Pharmacology	10.1111/fcp.12395	https://www.scopus.com/inward/record.uri?eid=2-s2.0-85050692846&doi=10.1111%2ffcp.12395&partnerID=40&md5=df34199d56b5a26cbf56df292aab49b6	Excluded	Irrelevant			Scopus	18/03/2023
576	TW2FYBPR	journalArticle	2022	Hradetzky, E.; Ohlmeier, C.; Brinkmann, C.; Schild, M.; Galetzka, W.; Schmedt, N.; John, T.; Kaleth, D.; Gothe, H.	Epidemiology and routine care treatment of patients with hip or knee osteoarthritis and chronic lower back pain: real-world evidence from Germany	Journal of Public Health (Germany)	10.1007/s10389-022-01700-8	https://www.scopus.com/inward/record.uri?eid=2-s2.0-85126531946&doi=10.1007%2fs10389-022-01700-8&partnerID=40&md5=57e35db696a50a3854b4918b120c3ef0	Excluded	Irrelevant			Scopus	18/03/2023
577	PJ2KY452	journalArticle	0	Sun, Yng; Tsai, Pei-Jhen; Chu, Chin-Liang; Huang, Wei-Chun; Bee, Youn-Shen	Epidemiology of benign essential blepharospasm: A nationwide population-based retrospective study in Taiwan	PloS one	10.1371/journal.pone.0209558		Excluded	Irrelevant			Pubmed	18/03/2023
578	GYABACSE	journalArticle	2018	Sun, Y.; Tsai, P. -J; Chu, C. -L; Huang, W. -C; Bee, Y. -S	Epidemiology of benign essential blepharospasm: A nationwide population-based retrospective study in Taiwan; 30586395	PLoS ONE	10.1371/journal.pone.0209558	https://www.scopus.com/inward/record.uri?eid=2-s2.0-85059213172&doi=10.1371%2fjournal.pone.0209558&partnerID=40&md5=6abee1442e65c945c00fe4ac70786657	Excluded	Duplicate			Scopus	18/03/2023
579	WT6RZE6H	journalArticle	2014	Dunstan, E.; Lester, S. L.; Rischmueller, M.; Dodd, T.; Black, R.; Ahern, M.; Cleland, L. G.; Roberts-Thomson, P.; Hill, C. L.	Epidemiology of biopsy-proven giant cell arteritis in South Australia; 24118799	Internal Medicine Journal	10.1111/imj.12293	https://www.scopus.com/inward/record.uri?eid=2-s2.0-84892846196&doi=10.1111%2fimj.12293&partnerID=40&md5=6369321128cc55fd730a7b990e02a1af	Excluded	Irrelevant			Scopus	18/03/2023
580	EZIMCT59	journalArticle	2020	Ebrahimoghli, R.; Janati, A.; Sadeghi-Bazargani, H.; Hamishehkar, H.; Ghaffari, S.; Sanaat, Z.; Farahbakhsh, M.; Farhoudi, M.; Khalili-Azimi, A.	Epidemiology of multimorbidity in Iran: An investigation of a large pharmacy claims database; 31730260	Pharmacoepidemiology and drug safety	10.1002/pds.4925	https://www.scopus.com/inward/record.uri?eid=2-s2.0-85075133657&doi=10.1002%2fpds.4925&partnerID=40&md5=6c1136ab1c83e9fd82c75bb5df61b9ff	Excluded	Irrelevant			Scopus	18/03/2023
581	249349KK	journalArticle	2020	Ständer, S.; Ketz, M.; Kossack, N.; Akumo, D.; Pignot, M.; Gabriel, S.; Chavda, R.	Epidemiology of prurigo nodularis compared with psoriasis in germany: A claims database analysis; 33021323	Acta Dermato-Venereologica	10.2340/00015555-3655	https://www.scopus.com/inward/record.uri?eid=2-s2.0-85095671953&doi=10.2340%2f00015555-3655&partnerID=40&md5=b00dfea9cff82417439ec9560d39e293	Excluded	Irrelevant			Scopus	18/03/2023
582	V8Y5PDC3	journalArticle	2021	Lai, Y. -T; Chen, C. -Y; Bair, M. -J	Epidemiology, Clinical Features, and Prescribing Patterns of Irritable Bowel Syndrome in Taiwan	Frontiers in Pharmacology	10.3389/fphar.2021.788795	https://www.scopus.com/inward/record.uri?eid=2-s2.0-85122098530&doi=10.3389%2ffphar.2021.788795&partnerID=40&md5=768f33f5e2076b01d9e291f78ebf16a9	Excluded	Irrelevant			Scopus	18/03/2023
583	STG4QZE7	journalArticle	2014	Shamliyan, T. A.; Staal, J. B.; Goldmann, D.; Sands-Lincoln, M.	Epidural steroid injections for radicular lumbosacral pain: A systematic review; 24787344	Physical Medicine and Rehabilitation Clinics of North America	10.1016/j.pmr.2014.02.001	https://www.scopus.com/inward/record.uri?eid=2-s2.0-84899621495&doi=10.1016%2fj.pmr.2014.02.001&partnerID=40&md5=cb6fabeb91da760c4fb93516fe1eb592	Excluded	Irrelevant			Scopus	18/03/2023
584	86ZAXEET	journalArticle	0	Bourjeily, Ghada; El Sabbagh, Rana; Sawan, Peter; Raker, Christina; Wang, Carren; Hott, Beth; Louis, Mariam	Epworth sleepiness scale scores and adverse pregnancy outcomes	Sleep & breathing = Schlaf & Atmung	10.1007/s11325-013-0820-9		Excluded	Irrelevant			Pubmed	18/03/2023
585	Y99GR8NS	journalArticle	2020	Fu, D. -J; Ionescu, D. F.; Li, X.; Lane, R.; Lim, P.; Sanacora, G.; Hough, D.; Manji, H.; Drevets, W. C.; Canuso, C. M.	Esketamine nasal spray for rapid reduction of major depressive disorder symptoms in patients who have active suicidal ideation with intent: Double-blind, randomized study (ASPIRE I); 32412700	Journal of Clinical Psychiatry	10.4088/JCP.19m13191	https://www.scopus.com/inward/record.uri?eid=2-s2.0-85084786433&doi=10.4088%2fJCP.19m13191&partnerID=40&md5=71e435d5426eaa3ec3bd5c5e3f4aeabe	Excluded	Irrelevant			Scopus	18/03/2023
586	TDE37KJ2	journalArticle	2021	Wardlaw, J. M.; Debette, S.; Jokinen, H.; De Leeuw, F. -E; Pantoni, L.; Chabriat, H.; Staals, J.; Doubal, F.; Rudilosso, S.; Eppinger, S.; Schilling, S.; Ornello, R.; Enzinger, C.; Cordonnier, C.; Taylor-Rowan, M.; Lindgren, A. G.	ESO Guideline on covert cerebral small vessel disease	European Stroke Journal	10.1177/23969873211012132	https://www.scopus.com/inward/record.uri?eid=2-s2.0-85105700347&doi=10.1177%2f23969873211012132&partnerID=40&md5=3d0d3862e38575fe568e6c8d2eac2c13	Excluded	Irrelevant			Scopus	18/03/2023
587	SGTIYU25	journalArticle	2014	Huber, C. A.; Diem, P.; Schwenkglenks, M.; Rapold, R.; Reich, O.	Estimating the prevalence of comorbid conditions and their effect on health care costs in patients with diabetes mellitus in Switzerland	Diabetes, Metabolic Syndrome and Obesity	10.2147/DMSO.S69520	https://www.scopus.com/inward/record.uri?eid=2-s2.0-84907876698&doi=10.2147%2fDMSO.S69520&partnerID=40&md5=d9d4babe7e31ac434b9466d8d8f4064e	Excluded	Irrelevant			Scopus	18/03/2023
588	4QMZYS2Q	journalArticle	2015	Cadenas, M.; Obregón, S.; Koretzky, M.; Brandani, L.; Haehnel, M.; Maristany, M.; Vaisbuj, F.; Huguet, E.; Chan, D.; Kotliar, C.	Estimation of the risk of somatization in hypertensive patients	Revista Argentina de Cardiologia	10.7775/rac.v83.i2.5680	https://www.scopus.com/inward/record.uri?eid=2-s2.0-84971612247&doi=10.7775%2frac.v83.i2.5680&partnerID=40&md5=c5497b9de1f1807d55582be065bff139	Excluded	Irrelevant			Scopus	18/03/2023
589	EP6QMYL2	journalArticle	0	Shadyab, Aladdin H.; Kritz-Silverstein, Donna; Laughlin, Gail A.; Wooten, Wilma J.; Barrett-Connor, Elizabeth; Araneta, Maria Rosario G.	Ethnic-specific associations of sleep duration and daytime napping with prevalent type 2 diabetes in postmenopausal women	Sleep medicine	10.1016/j.sleep.2014.11.010		Excluded	Irrelevant			Pubmed	18/03/2023
590	TP8S76WA	journalArticle	2017	Bouasla, A.; Bouasla, I.	Ethnobotanical survey of medicinal plants in northeastern of Algeria; 29157830	Phytomedicine	10.1016/j.phymed.2017.09.007	https://www.scopus.com/inward/record.uri?eid=2-s2.0-85032856813&doi=10.1016%2fj.phymed.2017.09.007&partnerID=40&md5=1f4eaa73b7bfb20534017cbafa9b174f	Excluded	Irrelevant			Scopus	18/03/2023
591	Z4L5UL8L	journalArticle	2016	Shah, Y. D.; Singh, K.; Friedman, D.; Devinsky, O.; Kothare, S. V.	Evaluating the safety and efficacy of felbamate in the context of a black box warning: A single center experience; 26828692	Epilepsy and Behavior	10.1016/j.yebeh.2016.01.006	https://www.scopus.com/inward/record.uri?eid=2-s2.0-84956623844&doi=10.1016%2fj.yebeh.2016.01.006&partnerID=40&md5=97bfbc4907eb4290546477565553d2a6	Excluded	Irrelevant			Scopus	18/03/2023
592	C47MX6QL	journalArticle	0	Liu, Yuqiong; Liu, Gangqiong; Li, Ling; Yang, Jing; Ma, Shengli	Evaluation of Cardiovascular Risk Factors and Restless Legs Syndrome in Women and Men: A Preliminary Population-Based Study in China	Journal of clinical sleep medicine : JCSM : official publication of the American Academy of Sleep Medicine	10.5664/jcsm.6996		Excluded	Irrelevant			Pubmed	18/03/2023
593	HGUTADD5	journalArticle	2015	Chen, L.; Boinpally, R.; Gad, N.; Greenberg, W. M.; Wangsa, J.; Periclou, A.; Ghahramani, P.	Evaluation of Cytochrome P450 (CYP) 3A4-Based Interactions of Levomilnacipran with Ketoconazole, Carbamazepine or Alprazolam in Healthy Subjects; 26315684	Clinical Drug Investigation	10.1007/s40261-015-0318-2	https://www.scopus.com/inward/record.uri?eid=2-s2.0-84942501612&doi=10.1007%2fs40261-015-0318-2&partnerID=40&md5=866024f129a244801170297cbc4d4cea	Excluded	Irrelevant			Scopus	18/03/2023
594	GLTPCH85	journalArticle	2019	Yang, Y.; Wu, X.; Li, F.; Wang, N.; Zhang, M.; Sun, T.; Chen, Z.	Evaluation of efficacy and safety of apatinib treatment in advanced gastric cancer; 30964112	Journal of Cancer Research and Therapeutics	10.4103/jcrt.JCRT-297-18	https://www.scopus.com/inward/record.uri?eid=2-s2.0-85063945995&doi=10.4103%2fjcrt.JCRT-297-18&partnerID=40&md5=e1e0291ba0b38fc36a607131befd7fba	Excluded	Irrelevant			Scopus	18/03/2023
595	PQLDFQ2S	journalArticle	2020	Wańkowicz, P.; Szylińska, A.; Rotter, I.	Evaluation of mental health factors among people with systemic lupus erythematosus during the sars-cov-2 pandemic	Journal of Clinical Medicine	10.3390/jcm9092872	https://www.scopus.com/inward/record.uri?eid=2-s2.0-85098516460&doi=10.3390%2fjcm9092872&partnerID=40&md5=ff46a86e33701bb17504856c09fcfead	Excluded	Irrelevant			Scopus	18/03/2023
596	TBHNH9CI	journalArticle	0	Khak, Mohammad; Hassanijirdehi, Marzieh; Afshari-Mirak, Sohrab; Holakouie-Naieni, Kourosh; Saadat, Soheil; Taheri, Taher; Rahimi-Movaghar, Vafa	Evaluation of Sexual Function and Its Contributing Factors in Men With Spinal Cord Injury Using a Self-Administered Questionnaire	American journal of men's health	10.1177/1557988314555122		Excluded	Irrelevant			Pubmed	18/03/2023
597	RVT3GM4T	journalArticle	2021	Çaltekin, İ; Hamamcı, M.; Demir Çaltekin, M.; Onat, T.	Evaluation of sleep disorders, anxiety and depression in women with dysmenorrhea	Sleep and Biological Rhythms	10.1007/s41105-020-00283-9	https://www.scopus.com/inward/record.uri?eid=2-s2.0-85090940620&doi=10.1007%2fs41105-020-00283-9&partnerID=40&md5=21d539a930b375f65fb12ee5e2a7c658	Excluded	Irrelevant			Scopus	18/03/2023
598	Z7YTP3Z9	journalArticle	2013	Diaper, A.; Osman-Hicks, V.; Rich, A. S.; Craig, K.; Dourish, C. T.; Dawson, G. R.; Nutt, D. J.; Bailey, J. E.	Evaluation of the effects of venlafaxine and pregabalin on the carbon dioxide inhalation models of Generalised Anxiety Disorder and panic; 22516666	Journal of Psychopharmacology	10.1177/0269881112443742	https://www.scopus.com/inward/record.uri?eid=2-s2.0-84868558719&doi=10.1177%2f0269881112443742&partnerID=40&md5=e39eb50ddb3b1315fe32ad732ff85133	Excluded	Irrelevant			Scopus	18/03/2023
599	7NCBQ3CJ	journalArticle	2013	Viallet, F.; Pitel, S.; Lancrenon, S.; Blin, O.	Evaluation of the safety and tolerability of rasagiline in the treatment of the early stages of Parkinson's disease; 23176073	Current medical research and opinion	10.1185/03007995.2012.752351	https://www.scopus.com/inward/record.uri?eid=2-s2.0-84871380763&doi=10.1185%2f03007995.2012.752351&partnerID=40&md5=4e5696b45ba1a8b91a9ca2cc14c74ca5	Excluded	Irrelevant			Scopus	18/03/2023
600	5DWNCX6E	journalArticle	2013	Bhutta, Z. A.; Das, J. K.; Rizvi, A.; Gaffey, M. F.; Walker, N.; Horton, S.	Evidence-based interventions for improvement of maternal and child nutrition: what can be done and at what cost?	Lancet.	10.1016/S0140-6736(13)60996-4	https://doi.org/10.1016/S0140-6736(13)60996-4	Excluded	Irrelevant			Pubmed	18/03/2023
601	Z574I2DA	journalArticle	2016	Duclos, C.; Dumont, M.; Potvin, M. -J; Desautels, A.; Gilbert, D.; Menon, D. K.; Bernard, F.; Gosselin, N.	Evolution of severe sleep-wake cycle disturbances following traumatic brain injury: A case study in both acute and subacute phases post-injury	BMC Neurology	10.1186/s12883-016-0709-x	https://www.scopus.com/inward/record.uri?eid=2-s2.0-84988811429&doi=10.1186%2fs12883-016-0709-x&partnerID=40&md5=954228201071e91c26088cff2683d0fa	Excluded	Irrelevant			Scopus	18/03/2023
602	GHRFA9ED	journalArticle	2020	Ponkshe, S.; Holland-Winkler, A.; Waller, J. L.; Youssef, N. A.	Examining the characteristics of patients who continue participation in vs those who drop out of a PTSD clinical trial; 32343288	Annals of Clinical Psychiatry		https://www.scopus.com/inward/record.uri?eid=2-s2.0-85088850730&partnerID=40&md5=2e24ffadf04fe4ce05dd69b50f0b27ce	Excluded	Irrelevant			Scopus	18/03/2023
603	7NEZG2JE	journalArticle	2021	Berry, A.; Drake, R. J.; Butcher, I.; Yung, A. R.	Examining the feasibility, acceptability, validity and reliability of physical activity, sedentary behaviour and sleep measures in people with schizophrenia	Mental Health and Physical Activity	10.1016/j.mhpa.2021.100415	https://www.scopus.com/inward/record.uri?eid=2-s2.0-85111013185&doi=10.1016%2fj.mhpa.2021.100415&partnerID=40&md5=bcd05808c5f8cf8d5d8784de5ac821ae	Excluded	Irrelevant			Scopus	18/03/2023
604	CZE7ESVT	journalArticle	0	Gjevre, John A.; Pahwa, Punam; Karunanayake, Chandima; Hagel, Louise; Rennie, Donna; Lawson, Joshua; Dyck, Roland; Dosman, James; Saskatchewan Rural Health Study Team	Excessive daytime sleepiness among rural residents in Saskatchewan	Canadian respiratory journal	10.1155/2014/921541		Excluded	Irrelevant			Pubmed	18/03/2023
605	XH4TNYUZ	journalArticle	0	Medeiros, Camila; Bruin, Veralice; Férrer, Débora; Paiva, Ticiana; Montenegro Júnior, Renan; Forti, Adriana; Bruin, Pedro	Excessive daytime sleepiness in type 2 diabetes	Arquivos Brasileiros de Endocrinologia e Metabologia	10.1590/s0004-27302013000600003		Excluded	Irrelevant			Pubmed	18/03/2023
606	WBCXWNK9	journalArticle	0	Kim, So Young; Kim, Sung-Gyun; Sim, Songyong; Park, Bumjung; Choi, Hyo Geun	Excessive Sleep and Lack of Sleep Are Associated With Slips and Falls in the Adult Korean Population: A Population-Based Cross-Sectional Study	Medicine	10.1097/MD.0000000000002397		Excluded	Irrelevant			Pubmed	18/03/2023
607	35TFL3UT	journalArticle	2022	Cedeño, E.; Cruz, A.; Cortés, J.; Melin, K.; Roman, L.; Gonzalez, A.; Duconge, J.; Santiago, D.	Experiences and Preferences of Opioid-Use-Disorder Patients Who Switched from Brand to Generic Buprenorphine/Naloxone Films: A Case Series	Patient Preference and Adherence	10.2147/PPA.S336155	https://www.scopus.com/inward/record.uri?eid=2-s2.0-85124346197&doi=10.2147%2fPPA.S336155&partnerID=40&md5=51da10217181d9f21d7f0ea73444bcf3	Excluded	Irrelevant			Scopus	18/03/2023
608	27JUVDYW	journalArticle	2020	Baan, E. J.; de Smet, V. A.; Hoeve, C. E.; Pacurariu, A. C.; Sturkenboom, M. C. J. M.; de Jongste, J. C.; Janssens, H. M.; Verhamme, K. M. C.	Exploratory Study of Signals for Asthma Drugs in Children, Using the EudraVigilance Database of Spontaneous Reports; 31617080	Drug Safety	10.1007/s40264-019-00870-x	https://www.scopus.com/inward/record.uri?eid=2-s2.0-85074608544&doi=10.1007%2fs40264-019-00870-x&partnerID=40&md5=1ad71f50423fbd78eb94db370bf8f2f5	Excluded	Irrelevant			Scopus	18/03/2023
609	YDR657DV	journalArticle	2017	Durgam, S.; Landbloom, R. P.; Mackle, M.; Wu, X.; Mathews, M.; Nasrallah, H. A.	Exploring the long-term safety of asenapine in adults with schizophrenia in a double-blind, fixed-dose, extension study	Neuropsychiatric Disease and Treatment	10.2147/NDT.S130211	https://www.scopus.com/inward/record.uri?eid=2-s2.0-85026806966&doi=10.2147%2fNDT.S130211&partnerID=40&md5=b838189f50b2d929d22ae83b1a8f0454	Excluded	Irrelevant			Scopus	18/03/2023
610	D4NNJT53	journalArticle	2013	Obayashi, K.; Saeki, K.; Iwamoto, J.; Ikada, Y.; Kurumatani, N.	Exposure to light at night and risk of depression in the elderly; 23856285	Journal of affective disorders	10.1016/j.jad.2013.06.018	https://www.scopus.com/inward/record.uri?eid=2-s2.0-84888640200&doi=10.1016%2fj.jad.2013.06.018&partnerID=40&md5=e2cf9f622c43e3b53c91779b932511bc	Excluded	Irrelevant			Scopus	18/03/2023
611	BMKI58MN	journalArticle	0	Syed, Yahiya Y.; Keating, Gillian M.	Extended-release intramuscular naltrexone (VIVITROL®): a review of its use in the prevention of relapse to opioid dependence in detoxified patients	CNS drugs	10.1007/s40263-013-0110-x		Excluded	Irrelevant			Pubmed	18/03/2023
612	BG83P4QU	journalArticle	0	Ogugu, Everlyne G.; Catz, Sheryl L.; Bell, Janice F.; Drake, Christiana; Bidwell, Julie T.; Gangwisch, James E.	Factors associated with habitual sleep duration in US adults with hypertension: a cross-sectional study of the 2015-2018 National Health and Nutrition Examination Survey	BMC public health	10.1186/s12889-021-12465-2		Excluded	Irrelevant			Pubmed	18/03/2023
613	ESCJ5UFA	journalArticle	2022	Mansouri, N.; Azizi, A.; Jamshidi, E.	Factors associated with mental disorders in pregnant women covered by primary health care: a population-based study	Family Medicine and Primary Care Review	10.5114/fmpcr.2022.120855	https://www.scopus.com/inward/record.uri?eid=2-s2.0-85146181038&doi=10.5114%2ffmpcr.2022.120855&partnerID=40&md5=93ed0c36ad7c9c2e4ee0743e6d8dc922	Excluded	Irrelevant			Scopus	18/03/2023
614	3H2F9NS9	journalArticle	0	Lee, Soon Young; Ju, Yeong Jun; Lee, Joo Eun; Kim, Young Taek; Hong, Seung Chul; Choi, Yun Jung; Song, Min Kyoung; Kim, Hye Yun	Factors associated with poor sleep quality in the Korean general population: Providing information from the Korean version of the Pittsburgh Sleep Quality Index	Journal of affective disorders	10.1016/j.jad.2020.03.069		Excluded	Irrelevant			Pubmed	18/03/2023
615	TMXZMWLD	journalArticle	2021	Auttama, N.; Seangpraw, K.; Rak, P. O. -A; Tonchoy, P.	Factors associated with self-esteem, resilience, mental health, and psychological self-care among university students in Northern Thailand	Journal of Multidisciplinary Healthcare	10.2147/JMDH.S308076	https://www.scopus.com/inward/record.uri?eid=2-s2.0-85107812629&doi=10.2147%2fJMDH.S308076&partnerID=40&md5=2b3102b008dd338ba77f29817f191104	Excluded	Irrelevant			Scopus	18/03/2023
616	7DQPRCLK	journalArticle	0	Maharlouei, N.; Akbari, M.; Khabbaz Shirazy, M.; Yazdanpanah, D.; Lankarani, K. B.	Factors associated with self-rated health status in Southwestern Iran: a population-based study	Public health	10.1016/j.puhe.2016.06.027		Excluded	Irrelevant			Pubmed	18/03/2023
617	2Q3WBC4G	journalArticle	2019	Bhat, S.; Kroehl, M.; Yi, W. M.; Jaeger, J.; Thompson, A. M.; Lam, H. M.; Loeb, D.; Trinkley, K. E.	Factors influencing the acceptance of referrals for clinical pharmacist managed disease states in primary care; 30948239	Journal of the American Pharmacists Association	10.1016/j.japh.2019.02.008	https://www.scopus.com/inward/record.uri?eid=2-s2.0-85063622670&doi=10.1016%2fj.japh.2019.02.008&partnerID=40&md5=77397df48b686d092947b4db867eaa33	Excluded	Irrelevant			Scopus	18/03/2023
618	WLA4K546	journalArticle	2021	Karczewska, O.; Młynarska, A.	Factors that cause concerns after cardioverter defibrillator implantation; 34198777	International Journal of Environmental Research and Public Health	10.3390/ijerph18116095	https://www.scopus.com/inward/record.uri?eid=2-s2.0-85107235904&doi=10.3390%2fijerph18116095&partnerID=40&md5=9185f3c39a10930ad1cc10a003bb7ddb	Excluded	Irrelevant			Scopus	18/03/2023
619	PCVVZL83	journalArticle	2016	Ramaswamy, S.; Driscoll, D.; Smith, L. M.; Bhatia, S. C.; Petty, F.	Failed efficacy of ziprasidone in the treatment of post-traumatic stress disorder	Contemporary Clinical Trials Communications	10.1016/j.conctc.2015.12.003	https://www.scopus.com/inward/record.uri?eid=2-s2.0-84961205152&doi=10.1016%2fj.conctc.2015.12.003&partnerID=40&md5=116e0522d5bb40ea66fb1efc42e97ad9	Excluded	Irrelevant			Scopus	18/03/2023
620	HXSNLCLS	journalArticle	2015	Rietveld, L.; van der Hoek, T.; van Beek, M. H. C. T.; Schellekens, A. F. A.	Familial liability for metoprolol-induced psychosis; 26184855	General hospital psychiatry	10.1016/j.genhosppsych.2015.06.016	https://www.scopus.com/inward/record.uri?eid=2-s2.0-84946483252&doi=10.1016%2fj.genhosppsych.2015.06.016&partnerID=40&md5=6015c5183391f104a3b811811eff3e14	Excluded	Irrelevant			Scopus	18/03/2023
621	2YQM79YA	journalArticle	2021	Patel, D.; Ibrahim, H.; Rankin, J.; Hilton, D.; Barria, M. A.; Ritchie, D. L.; Smith, C.; Zeman, A.	Fatal insomnia: The elusive prion disease; 34158325	BMJ Case Reports	10.1136/bcr-2020-241289	https://www.scopus.com/inward/record.uri?eid=2-s2.0-85108709350&doi=10.1136%2fbcr-2020-241289&partnerID=40&md5=45a0bfc400dfe756700201ae4ca0b2ed	Excluded	Irrelevant			Scopus	18/03/2023
622	USJEQU96	journalArticle	2022	Hartung, T. J.; Neumann, C.; Bahmer, T.; Chaplinskaya-Sobol, I.; Endres, M.; Geritz, J.; Haeusler, K. G.; Heuschmann, P. U.; Hildesheim, H.; Hinz, A.; Hopff, S.; Horn, A.; Krawczak, M.; Krist, L.; Kudelka, J.; Lieb, W.; Maetzler, C.; Mehnert-Theuerkauf, A.; Montellano, F. A.; Morbach, C.; Schmidt, S.; Schreiber, S.; Steigerwald, F.; Störk, S.; Maetzler, W.; Finke, C.	Fatigue and cognitive impairment after COVID-19: A prospective multicentre study	eClinicalMedicine	10.1016/j.eclinm.2022.101651	https://www.scopus.com/inward/record.uri?eid=2-s2.0-85138107840&doi=10.1016%2fj.eclinm.2022.101651&partnerID=40&md5=8e330d1fc2d209815d5828db60e01208	Excluded	Irrelevant			Scopus	18/03/2023
623	7MSX4ZUM	journalArticle	2020	D'Elia, A.; Bawor, M.; Dennis, B. B.; Bhatt, M.; Litke, K.; McCabe, K.; Whattam, J.; Garrick, L.; O'Neill, L.; Simons, S.; Chalmers, S.; Key, B.; Goyert, S.; Laplante, P.; Vanstone, M.; Xie, F.; Guyatt, G.; Thabane, L.; Samaan, Z.	Feasibility of behavioral activation group therapy in reducing depressive symptoms and improving quality of life in patients with depression: The BRAVE pilot trial	Pilot and Feasibility Studies	10.1186/s40814-020-00596-z	https://www.scopus.com/inward/record.uri?eid=2-s2.0-85085108740&doi=10.1186%2fs40814-020-00596-z&partnerID=40&md5=7cfdce0e34eea5370917eca9cef3cb3f	Excluded	Irrelevant			Scopus	18/03/2023
624	RITK6WWM	journalArticle	0	Parfenov, V. A.; Ostroumova, Т М; Ostroumova, O. D.; Pavleyva, E. E.	Features of the clinical picture in patients of middle age with essential hypertension	Terapevticheskii arkhiv	10.26442/terarkh201890915-26		Excluded	Irrelevant			Pubmed	18/03/2023
625	M596UMEN	journalArticle	2019	Deeks, E. D.	Fexinidazole: First Global Approval; 30635838	Drugs	10.1007/s40265-019-1051-6	https://www.scopus.com/inward/record.uri?eid=2-s2.0-85059879461&doi=10.1007%2fs40265-019-1051-6&partnerID=40&md5=e76dc635565bef310c920c73ceb4af8a	Excluded	Irrelevant			Scopus	18/03/2023
626	NLJHKKBZ	journalArticle	2022	Nirisha, P. L.; Bhaskaran, A. S.; Yedavally, N. A.; Suchandra, H. H.; Manjunatha, N.; Kumar, C. N.; Math, S. B.	First episode psychosis and COVID-19: A case series and mini review; 35561660	Asian Journal of Psychiatry	10.1016/j.ajp.2022.103123	https://www.scopus.com/inward/record.uri?eid=2-s2.0-85129919019&doi=10.1016%2fj.ajp.2022.103123&partnerID=40&md5=b4fb8a41c36bdf3204df8b43c298449c	Excluded	Irrelevant			Scopus	18/03/2023
627	E8AJ8929	journalArticle	2018	Wicki, A.; Brown, N.; Xyrafas, A.; Bize, V.; Hawle, H.; Berardi, S.; Cmiljanović, N.; Cmiljanović, V.; Stumm, M.; Dimitrijević, S.; Herrmann, R.; Prêtre, V.; Ritschard, R.; Tzankov, A.; Hess, V.; Childs, A.; Hierro, C.; Rodon, J.; Hess, D.; Joerger, M.; von Moos, R.; Sessa, C.; Kristeleit, R.	First-in human, phase 1, dose-escalation pharmacokinetic and pharmacodynamic study of the oral dual PI3K and mTORC1/2 inhibitor PQR309 in patients with advanced solid tumors (SAKK 67/13); 29660598	European journal of cancer	10.1016/j.ejca.2018.03.012	https://www.scopus.com/inward/record.uri?eid=2-s2.0-85045440966&doi=10.1016%2fj.ejca.2018.03.012&partnerID=40&md5=60cd07a26e257ac2a3cc66624d34f756	Excluded	Irrelevant			Scopus	18/03/2023
628	IGP4JGMK	journalArticle	2022	Noh, Y.; Lee, H.; Choi, A.; Kwon, J. S.; Choe, S. -A; Chae, J.; Kim, D. -S; Shin, J. -Y	First-trimester exposure to benzodiazepines and risk of congenital malformations in offspring: A population-based cohort study in South Korea; 35235572	PLoS Medicine	10.1371/journal.pmed.1003945	https://www.scopus.com/inward/record.uri?eid=2-s2.0-85125856637&doi=10.1371%2fjournal.pmed.1003945&partnerID=40&md5=8d5404ac42c3790fd1288b3d934416fa	Excluded	Irrelevant			Scopus	18/03/2023
629	B66XGG24	journalArticle	2022	Nambiar, V. K.; Parvathy, J.; Philip, T. M.; Abhijith, K.; Sreeni, S.; Panicker, N. K.; Ajai, A. V.; Dhanya, T. S.	Fluoxetine or Venlafaxine for Early Post Stroke Depression; 36537424	Neurology India	10.4103/0028-3886.364069	https://www.scopus.com/inward/record.uri?eid=2-s2.0-85144263351&doi=10.4103%2f0028-3886.364069&partnerID=40&md5=e7a6b3d3740d4c6fa8a60cfc6ff01c4f	Excluded	Irrelevant			Scopus	18/03/2023
630	N2ZVIWNS	journalArticle	2016	Charafeddine, L.; Tamim, H.; Soubra, M.; Mora, A.; Nabulsi, M.	For the research and advocacy breastfeeding team. Validation of the Arabic version of the Iowa infant feeding attitude scale among Lebanese women	J Hum Lact	10.1177/0890334415586192	https://doi.org/10.1177/0890334415586192	Excluded	Irrelevant			Pubmed	18/03/2023
631	SXS2QXTU	journalArticle	2021	Rosebraugh, M.; Liu, W.; Neenan, M.; Facheris, M. F.	Foslevodopa/Foscarbidopa Is Well Tolerated and Maintains Stable Levodopa and Carbidopa Exposure following Subcutaneous Infusion; 34366380	Journal of Parkinson's Disease	10.3233/jpd-212813	https://www.scopus.com/inward/record.uri?eid=2-s2.0-85117413393&doi=10.3233%2fjpd-212813&partnerID=40&md5=4036fc086bd1474443d1d038fe6a63ee	Excluded	Irrelevant			Scopus	18/03/2023
632	7NY6BAS3	journalArticle	2021	Lozano, R.; Gbekie, C.; Siper, P. M.; Srivastava, S.; Saland, J. M.; Sethuram, S.; Tang, L.; Drapeau, E.; Frank, Y.; Buxbaum, J. D.; Kolevzon, A.	FOXP1 syndrome: a review of the literature and practice parameters for medical assessment and monitoring; 33892622	Journal of Neurodevelopmental Disorders	10.1186/s11689-021-09358-1	https://www.scopus.com/inward/record.uri?eid=2-s2.0-85104755900&doi=10.1186%2fs11689-021-09358-1&partnerID=40&md5=f61dc1bcf53daf13287b738c3ba4170a	Excluded	Irrelevant			Scopus	18/03/2023
633	2LBQNVUP	journalArticle	2020	Cabal-Herrera, A.; Saldarriaga-Gil, W.; Salcedo-Arellano, M.; Hagerman, R. J.	Fragile X associated neuropsychiatric disorders in a male without FXTAS	Intractable and Rare Diseases Research	10.5582/irdr.2020.01028	https://www.scopus.com/inward/record.uri?eid=2-s2.0-85090810011&doi=10.5582%2firdr.2020.01028&partnerID=40&md5=3c40a751dfa8145b4601eb2b7bd3c5d6	Excluded	Irrelevant			Scopus	18/03/2023
634	9WB8JJGF	journalArticle	0	Costa, Madalena D.; Redline, Susan; Soliman, Elsayed Z.; Goldberger, Ary L.; Heckbert, Susan R.	Fragmented sinoatrial dynamics in the prediction of atrial fibrillation: the Multi-Ethnic Study of Atherosclerosis	American journal of physiology.Heart and circulatory physiology	10.1152/ajpheart.00421.2020		Excluded	Irrelevant			Pubmed	18/03/2023
635	M6EEYU7P	journalArticle	2021	Çavuşoğlu, Ç; Denız, O.; Doğrul, R. T.; Çötelı, S.; Öncül, A.; Kizilarslanoğlu, M. C.; Göker, B.	Frailty is associated with poor sleep quality in the oldest old; 32950043	Turkish Journal of Medical Sciences	10.3906/sag-2001-168	https://www.scopus.com/inward/record.uri?eid=2-s2.0-85105536088&doi=10.3906%2fsag-2001-168&partnerID=40&md5=2b656993c3d8798dcd6c8c2d42e46cc6	Excluded	Irrelevant			Scopus	18/03/2023
636	AXRPDLY7	journalArticle	2019	Klok, M. P.; Nonnekes, J.; Stek, M. L.; Bloem, B. R.; Rhebergen, D.	Freezing of gait and major depressive disorder responding both to electroconvulsive therapy; 31300261	Parkinsonism and Related Disorders	10.1016/j.parkreldis.2019.07.002	https://www.scopus.com/inward/record.uri?eid=2-s2.0-85072760107&doi=10.1016%2fj.parkreldis.2019.07.002&partnerID=40&md5=4a559762b6af40acd8904d3fe0ed792d	Excluded	Irrelevant			Scopus	18/03/2023
637	78PYKEBC	journalArticle	2019	Ferrari, M. D.; Diener, H. C.; Ning, X.; Galic, M.; Cohen, J. M.; Yang, R.; Mueller, M.; Ahn, A. H.; Schwartz, Y. C.; Grozinski-Wolff, M.; Janka, L.; Ashina, M.	Fremanezumab versus placebo for migraine prevention in patients with documented failure to up to four migraine preventive medication classes (FOCUS): a randomised, double-blind, placebo-controlled, phase 3b trial; 31427046	The Lancet	10.1016/S0140-6736(19)31946-4	https://www.scopus.com/inward/record.uri?eid=2-s2.0-85072258492&doi=10.1016%2fS0140-6736%2819%2931946-4&partnerID=40&md5=20e602100af9dada232ba7cbef380bd6	Excluded	Irrelevant			Scopus	18/03/2023
638	5CTY2NMW	journalArticle	2020	Ferreira, T. R.; Lopes, L. C.; Bergamaschi, C. D. C.	Frequency and Severity of Adverse Drug Reactions to Medications Prescribed for Alzheimer’s Disease in a Brazilian City: Cross-Sectional Study	Frontiers in Pharmacology	10.3389/fphar.2020.538095	https://www.scopus.com/inward/record.uri?eid=2-s2.0-85098499680&doi=10.3389%2ffphar.2020.538095&partnerID=40&md5=6484cb83fca0d2ab527c37e7b3f7a19e	Excluded	Irrelevant			Scopus	18/03/2023
639	WXTMKCLG	journalArticle	2020	MUHAMMAD, S.; GANI, N.; CHOUDHARY, Z. I.; IRFAN, M. S.; GHANI, M. U.; FAISAL, F.	Frequency of psychological symptoms amongst the caregivers of the mentally unwell	Pakistan Journal of Medical and Health Sciences		https://www.scopus.com/inward/record.uri?eid=2-s2.0-85099944477&partnerID=40&md5=1f03d075df64e3bf68c711e3821f7219	Excluded	Irrelevant			Scopus	18/03/2023
640	CJ74QF4I	journalArticle	0	Mirza, Mahek; Shen, Win-Kuang; Sofi, Aamir; Tran, Canh; Jahangir, Ahad; Sultan, Sulaiman; Khan, Uzma; Viqar, Maria; Cho, Chi; Jahangir, Arshad	Frequent periodic leg movement during sleep is an unrecognized risk factor for progression of atrial fibrillation	PloS one	10.1371/journal.pone.0078359		Excluded	Duplicate			Pubmed	18/03/2023
641	5HM374LI	journalArticle	0	Mirza, Mahek; Shen, Win-Kuang; Sofi, Aamir; Jahangir, Ahad; Mori, Naoyo; Tajik, A. Jamil; Jahangir, Arshad	Frequent periodic leg movement during sleep is associated with left ventricular hypertrophy and adverse cardiovascular outcomes	Journal of the American Society of Echocardiography : official publication of the American Society of Echocardiography	10.1016/j.echo.2013.03.018		Excluded	Irrelevant			Pubmed	18/03/2023
642	JNJAV73P	journalArticle	2013	Johnston, S. R. D.; Kilburn, L. S.; Ellis, P.; Dodwell, D.; Cameron, D.; Hayward, L.; Im, Y. -H; Braybrooke, J. P.; Brunt, A. M.; Cheung, K. -L; Jyothirmayi, R.; Robinson, A.; Wardley, A. M.; Wheatley, D.; Howell, A.; Coombes, G.; Sergenson, N.; Sin, H. -J; Folkerd, E.; Dowsett, M.; Bliss, J. M.	Fulvestrant plus anastrozole or placebo versus exemestane alone after progression on non-steroidal aromatase inhibitors in postmenopausal patients with hormone-receptor-positive locally advanced or metastatic breast cancer (SoFEA): A composite, multicentre, phase 3 randomised trial; 23902874	The Lancet Oncology	10.1016/S1470-2045(13)70322-X	https://www.scopus.com/inward/record.uri?eid=2-s2.0-84883050535&doi=10.1016%2fS1470-2045%2813%2970322-X&partnerID=40&md5=b24769b5a495cca9f6d202288f4b1b1c	Excluded	Irrelevant			Scopus	18/03/2023
643	3TY9EFR6	journalArticle	2016	Cristofanilli, M.; Turner, N. C.; Bondarenko, I.; Ro, J.; Im, S. -A; Masuda, N.; Colleoni, M.; DeMichele, A.; Loi, S.; Verma, S.; Iwata, H.; Harbeck, N.; Zhang, K.; Theall, K. P.; Jiang, Y.; Bartlett, C. H.; Koehler, M.; Slamon, D.	Fulvestrant plus palbociclib versus fulvestrant plus placebo for treatment of hormone-receptor-positive, HER2-negative metastatic breast cancer that progressed on previous endocrine therapy (PALOMA-3): final analysis of the multicentre, double-blind, phase 3 randomised controlled trial; 26947331	The Lancet Oncology	10.1016/S1470-2045(15)00613-0	https://www.scopus.com/inward/record.uri?eid=2-s2.0-84959316268&doi=10.1016%2fS1470-2045%2815%2900613-0&partnerID=40&md5=e23e92c98010928c50c8655dfbfde852	Excluded	Irrelevant			Scopus	18/03/2023
644	47W4SNEM	journalArticle	2020	Marinelli, E.; Beck, R.; Malvasi, A.; Lo Faro, A. F.; Zaami, S.	Gamma-hydroxybutyrate abuse: pharmacology and poisoning and withdrawal management; 32597141	Arhiv za Higijenu Rada i Toksikologiju	10.2478/aiht-2020-71-3314	https://www.scopus.com/inward/record.uri?eid=2-s2.0-85087253737&doi=10.2478%2faiht-2020-71-3314&partnerID=40&md5=7a755b6d8de4fb185c81a02ccc6b452a	Excluded	Irrelevant			Scopus	18/03/2023
645	749Q3PJZ	journalArticle	2018	Basoglu, O. K.; Tasbakan, M. S.	Gender differences in clinical and polysomnographic features of obstructive sleep apnea: a clinical study of 2827 patients; 28197893	Sleep and Breathing	10.1007/s11325-017-1482-9	https://www.scopus.com/inward/record.uri?eid=2-s2.0-85012872850&doi=10.1007%2fs11325-017-1482-9&partnerID=40&md5=8fe61c0e3a1e7a270e79251979e7485a	Excluded	Irrelevant			Scopus	18/03/2023
646	HV9YT2ZH	journalArticle	2018	Lee, I.; Kaminski, H. J.; McPherson, T.; Feese, M.; Cutter, G.	Gender differences in prednisone adverse effects Survey result from the MG registry	Neurology: Neuroimmunology and NeuroInflammation	10.1212/NXI.0000000000000507	https://www.scopus.com/inward/record.uri?eid=2-s2.0-85060911668&doi=10.1212%2fNXI.0000000000000507&partnerID=40&md5=8c3ece91caa7974f226b49ed798ef528	Excluded	Irrelevant			Scopus	18/03/2023
647	QTN8G3ZV	journalArticle	0	Broström, Anders; Sunnergren, Ola; Nilsen, Per; Fridlund, Bengt; Ulander, Martin; Svanborg, Eva	Gender differences in respiratory disturbance, sleep and daytime sleepiness in hypertensive patients with different degrees of obesity	European journal of cardiovascular nursing	10.1177/1474515112438163		Excluded	Irrelevant			Pubmed	18/03/2023
648	EFQAGWVS	journalArticle	2021	Park, H. -H; Kim, J. H.; Yoon, D.; Lee, H.; Shin, J. -Y	Gender differences in the adverse events associated with cardiovascular drugs in a spontaneous reporting system in South Korea; 33439426	International Journal of Clinical Pharmacy	10.1007/s11096-020-01212-z	https://www.scopus.com/inward/record.uri?eid=2-s2.0-85099460332&doi=10.1007%2fs11096-020-01212-z&partnerID=40&md5=322f9ac9eeeadb27f5b459796b3f4386	Excluded	Irrelevant			Scopus	18/03/2023
649	GJSD7PWC	journalArticle	0	Marrie, Ruth Ann; Hanwell, Heather	General health issues in multiple sclerosis: comorbidities, secondary conditions, and health behaviors	Continuum (Minneapolis, Minn.)	10.1212/01.CON.0000433284.07844.6b		Excluded	Irrelevant			Pubmed	18/03/2023
650	C5XC7SD5	journalArticle	0	Xu, Ke; Ma, Lu; Li, Yang; Wang, Fang; Zheng, Gu-Yan; Sun, Zhijun; Jiang, Feng; Chen, Yundai; Liu, Huirong; Dang, Aimin; Chen, Xi; Chun, Jerold; Tian, Xiao-Li	Genetic and Functional Evidence Supports LPAR1 as a Susceptibility Gene for Hypertension	Hypertension (Dallas, Tex.: 1979)	10.1161/HYPERTENSIONAHA.115.05515		Excluded	Irrelevant			Pubmed	18/03/2023
651	2DKSWNTL	journalArticle	2022	El-Tallawy, H.; Saadeldin, H. M.; Ezzeldin, A. M.; Tohamy, A. M.; Eltellawy, S.; Bathalath, A. M.; Shehab, M. M.	Genetic, clinical, and biochemical aspects of patients with Alzheimer disease	Egyptian Journal of Neurology, Psychiatry and Neurosurgery	10.1186/s41983-022-00455-z	https://www.scopus.com/inward/record.uri?eid=2-s2.0-85125269998&doi=10.1186%2fs41983-022-00455-z&partnerID=40&md5=0f3e5f8c9110aae2f10da432fab7105a	Excluded	Irrelevant			Scopus	18/03/2023
652	ZBIIZ4CM	journalArticle	0	Chen, Yung-Che; Chen, Kuang-Den; Su, Mao-Chang; Chin, Chien-Hung; Chen, Chung-Jen; Liou, Chia-Wei; Chen, Ting-Wen; Chang, Ya-Chun; Huang, Kuo-Tung; Wang, Chin-Chou; Wang, Ting-Ya; Chang, Jen-Chieh; Lin, Yong-Yong; Zheng, Yi-Xin; Lin, Meng-Chih; Hsiao, Chang-Chun	Genome-wide gene expression array identifies novel genes related to disease severity and excessive daytime sleepiness in patients with obstructive sleep apnea	PloS one	10.1371/journal.pone.0176575		Excluded	Irrelevant			Pubmed	18/03/2023
653	JCK87QKJ	journalArticle	0	Han, Benjamin H.; Cotton, Brandi Parker; Polydorou, Soteri; Sherman, Scott E.; Ferris, Rosie; Arcila-Mesa, Mauricio; Qian, Yingzhi; McNeely, Jennifer	Geriatric Conditions Among Middle-aged and Older Adults on Methadone Maintenance Treatment: A Pilot Study	Journal of addiction medicine	10.1097/ADM.0000000000000808		Excluded	Irrelevant			Pubmed	18/03/2023
654	X8Y4DV2P	journalArticle	0	Bisson, Michèle; Sériès, Frédéric; Giguère, Yves; Pamidi, Sushmita; Kimoff, John; Weisnagel, S. John; Marc, Isabelle	Gestational diabetes mellitus and sleep-disordered breathing	Obstetrics and gynecology	10.1097/AOG.0000000000000143		Excluded	Irrelevant			Pubmed	18/03/2023
655	YJSZ98KH	journalArticle	2023	Charalampous, Maria; Grant, Christine Anne; Tramontano, Carlo	Getting the measure of remote e-working: a revision and further validation of the E-work life scale	Employee Relations: The International Journal	10.1108/ER-11-2021-0483	https://doi.org/10.1108/ER-11-2021-0483	Excluded	Irrelevant			Pubmed	18/03/2023
656	Y8HDZNQT	webpage	2024	WHO	Global Action Plan on Antimicrobial Resistance	World Health Organization - Regional Office for the Eastern Mediterranean		http://www.emro.who.int/health-topics/drug-resistance/global-action-plan.html	Excluded	Irrelevant			Pubmed	18/03/2023
657	Y5TAZKZG	journalArticle	2008	Bateman, E. D.; Hurd, S. S.; Barnes, P. J.; Bousquet, J.; Drazen, J. M.; FitzGerald, J. M.; Gibson, P.; Ohta, K.; O'Byrne, P.; Pedersen, S. E.; Pizzichini, E.; Sullivan, S. D.; Wenzel, S. E.; Zar, H. J.	Global strategy for asthma management and prevention: GINA executive summary	The European Respiratory Journal	10.1183/09031936.00138707		Excluded	Irrelevant			Pubmed	18/03/2023
658	CQ9VVQUS	journalArticle	2008	Bateman, E. D.; Hurd, S. S.; Barnes, P. J.; Bousquet, J.; Drazen, J. M.; FitzGerald, M.; Gibson, P.; Ohta, K.; O'Byrne, P.; Pedersen, S. E.; Pizzichini, E.; Sullivan, S. D.; Wenzel, S. E.; Zar, H. J.	Global strategy for asthma management and prevention: GINA executive summary	European Respiratory Journal	10.1183/09031936.00138707	http://publications.ersnet.org/lookup/doi/10.1183/09031936.00138707	Excluded	Duplicate			Pubmed	18/03/2023
659	5F4HI9YK	journalArticle	2019	Givon, L.; Martinez, A.; Spearman, E. V.; Parker, C. B.; Rosenquist, P. B.; Mccall, W. V.	Globus Pharyngeus: Etiology, Taxonomy, and Response to Electroconvulsive Therapy; 31274578	Harvard review of psychiatry	10.1097/HRP.0000000000000229	https://www.scopus.com/inward/record.uri?eid=2-s2.0-85068995688&doi=10.1097%2fHRP.0000000000000229&partnerID=40&md5=6e2939b5e47ceb962297ad288e3cf359	Excluded	Irrelevant			Scopus	18/03/2023
660	6W8DWH79	journalArticle	2022	van den Berg, C.; de Bree, P. N.; Huygen, F. J. P. M.; Tiemensma, J.	Glucocorticoid treatment in patients with complex regional pain syndrome: A systematic review; 35983980	European Journal of Pain (United Kingdom)	10.1002/ejp.2025	https://www.scopus.com/inward/record.uri?eid=2-s2.0-85137217606&doi=10.1002%2fejp.2025&partnerID=40&md5=e5561b3fbd0aa356fd809731dde05230	Excluded	Irrelevant			Scopus	18/03/2023
661	CKD3BBE2	journalArticle	2018	Léger, J.; Oliver, I.; Rodrigue, D.; Lambert, A. -S; Coutant, R.	Graves’ disease in children; 30180972	Annales d'Endocrinologie	10.1016/j.ando.2018.08.001	https://www.scopus.com/inward/record.uri?eid=2-s2.0-85052828018&doi=10.1016%2fj.ando.2018.08.001&partnerID=40&md5=16ec7da09fa8fc0e5b19b4e9b3cad901	Excluded	Irrelevant			Scopus	18/03/2023
662	PL8D4929	journalArticle	2013	Deal, C. L.; Tony, M.; Hoÿbye, C.; Allen, D. B.; Tauber, M.; Christiansen, J. S.; Ambler, G. R.; Battista, R.; Beauloye, V.; Berall, G.; Biller, B. M. K.; Butler, M. G.; Cassidy, S. B.; Chihara, K.; Cohen, P.; Craig, M.; Farholt, S.; Goetghebeur, M.; Goldstone, A. P.; Greggi, T.; Grugni, G.; Hokken-Koelega, A.; Johannsson, G.; Johnson, K.; Kemper, A.; Kopchick, J. J.; Malozowski, S.; Miller, J.; …	Growth hormone research society workshop summary: Consensus guidelines for recombinant human growth hormone therapy in Prader-Willi syndrome; 23543664	Journal of Clinical Endocrinology and Metabolism	10.1210/jc.2012-3888	https://www.scopus.com/inward/record.uri?eid=2-s2.0-84878475228&doi=10.1210%2fjc.2012-3888&partnerID=40&md5=8c41dea2f68e86ed23f086b86d20e9e4	Excluded	Irrelevant			Scopus	18/03/2023
663	Q3TF3CYB	journalArticle	2015	Kirenga, B. J.; Schwartz, J. I.; Jong, C. D.; van der Molen, T.; Okot-Nwang, M.	Guidance on the diagnosis and management of asthma among adults in resource limited settings; 26958020	African Health Sciences	10.4314/ahs.v15i4.18	https://www.scopus.com/inward/record.uri?eid=2-s2.0-84954490192&doi=10.4314%2fahs.v15i4.18&partnerID=40&md5=378cba975d9c53f5cd9d91c1f47e6f7d	Excluded	Irrelevant			Scopus	18/03/2023
664	FHXWNJSJ	journalArticle	0	Chen, Yung-Che; Hsu, Po-Yuan; Chin, Chien-Hung; Hsiao, Chang-Chun; Liou, Chia-Wei; Wang, Ting-Ya; Lin, Yong-Yong; Lee, Chiu-Ping; Lin, Hsin-Ching; Lin, Meng-Chih; Su, Mao-Chang	H3K23/H3K36 hypoacetylation and HDAC1 up-regulation are associated with adverse consequences in obstructive sleep apnea patients	Scientific reports	10.1038/s41598-021-00052-9		Excluded	Irrelevant			Pubmed	18/03/2023
665	HBDVEFCL	journalArticle	0	Aurora, R. Nisha; Kim, Ji Soo; Crainiceanu, Ciprian; O'Hearn, Daniel; Punjabi, Naresh M.	Habitual Sleep Duration and All-Cause Mortality in a General Community Sample	Sleep	10.5665/sleep.6212		Excluded	Irrelevant			Pubmed	18/03/2023
666	YPIIG5QV	journalArticle	0	Grandner, Michael A.; Chakravorty, Subhajit; Perlis, Michael L.; Oliver, Linden; Gurubhagavatula, Indira	Habitual sleep duration associated with self-reported and objectively determined cardiometabolic risk factors	Sleep medicine	10.1016/j.sleep.2013.09.012		Excluded	Irrelevant			Pubmed	18/03/2023
667	WEQL9AX3	journalArticle	2015	Black, R. J.; Joseph, R. M.; Brown, B.; Movahedi, M.; Lunt, M.; Dixon, W. G.	Half of UK patients with rheumatoid arthritis are prescribed oral glucocorticoid therapy in primary care: A retrospective drug utilisation study; 26702817	Arthritis Research and Therapy	10.1186/s13075-015-0895-8	https://www.scopus.com/inward/record.uri?eid=2-s2.0-84951822868&doi=10.1186%2fs13075-015-0895-8&partnerID=40&md5=e84dfc2a078a4c592c32d7fd330037e3	Excluded	Irrelevant			Scopus	18/03/2023
668	VIJND5G2	journalArticle	2021	Shang, Y. F.; Liu, T.; Yu, J. N.; Xu, X. R.; Zahid, K. R.; Wei, Y. C.; Wang, X. H.; Zhou, F. L.	Half-year follow-up of patients recovering from severe COVID-19: Analysis of symptoms and their risk factors; 33904618	Journal of internal medicine	10.1111/joim.13284	https://www.scopus.com/inward/record.uri?eid=2-s2.0-85111932561&doi=10.1111%2fjoim.13284&partnerID=40&md5=fd92fbea6eb0e856a9eb67a5af4cf286	Excluded	Irrelevant			Scopus	18/03/2023
669	5JPCH8W2	journalArticle	2017	Al Ashgar, H.; Peedikayil, M. C.; Al Quaiz, M.; Al Sohaibani, F.; Al Fadda, A.; Khan, M. Q.; Thoralsson, E.; Al Thawadi, S.; Al Jedai, A.; Al Kahtani, K.	HBsAg clearance in chronic hepatitis B patients with add-on pegylated interferon alfa-2a to ongoing tenofovir treatment: A randomized controlled study; 28611343	Saudi Journal of Gastroenterology	10.4103/sjg.SJG_541_16	https://www.scopus.com/inward/record.uri?eid=2-s2.0-85020783967&doi=10.4103%2fsjg.SJG_541_16&partnerID=40&md5=e4223e7b835d6fe4411995ce3dd18453	Excluded	Irrelevant			Scopus	18/03/2023
670	B8Y83RGY	journalArticle	2019	Levendowski, D. J.; Gamaldo, C.; St Louis, E. K.; Ferini-Strambi, L.; Hamilton, J. M.; Salat, D.; Westbrook, P. R.; Berka, C.	Head position during sleep: Potential implications for patients with neurodegenerative disease; 30614805	Journal of Alzheimer's Disease	10.3233/JAD-180697	https://www.scopus.com/inward/record.uri?eid=2-s2.0-85060576983&doi=10.3233%2fJAD-180697&partnerID=40&md5=336ab07b054fe050270d88ba3eeaa544	Excluded	Irrelevant			Scopus	18/03/2023
671	AN5ZW2GA	journalArticle	2018	Friedman, D. I.	Headaches Due to Low and High Intracranial Pressure; 30074550	CONTINUUM Lifelong Learning in Neurology	10.1212/CON.0000000000000623	https://www.scopus.com/inward/record.uri?eid=2-s2.0-85051122752&doi=10.1212%2fCON.0000000000000623&partnerID=40&md5=f8d950c37cd8d25538a8b5f7352733b3	Excluded	Irrelevant			Scopus	18/03/2023
672	VWJFWALI	journalArticle	0	Brogan, Kelly; Jarvi, Alyssa; Klopf, Hannah; Turner, Tiffany	Healing of Dissociative Identity Disorder, Borderline Personality Traits, and Bipolar Disorder Through Lifestyle Interventions: A Case Report	Advances in Mind-Body Medicine			Excluded	Irrelevant			Pubmed	18/03/2023
673	QWZ8L8VV	journalArticle	2020	Brogan, K.; Jarvi, A.; Klopf, H.; Turner, T.	Healing of Dissociative Identity Disorder, Borderline Personality Traits, and Bipolar Disorder Through Lifestyle Interventions: A Case Report; 32931456	Advances in Mind-Body Medicine		https://www.scopus.com/inward/record.uri?eid=2-s2.0-85091055184&partnerID=40&md5=f21f1ea26e78be3d7e6a7d4751a1dd5b	Excluded	Duplicate			Scopus	18/03/2023
674	Z65F3G7B	journalArticle	2017	Hilberink, S. R.; van der Slot, W. M. A.; Klem, M.	Health and participation problems in older adults with long-term disability; 28025088	Disability and Health Journal	10.1016/j.dhjo.2016.12.004	https://www.scopus.com/inward/record.uri?eid=2-s2.0-85008205708&doi=10.1016%2fj.dhjo.2016.12.004&partnerID=40&md5=3967fa4247002b74a16ef110b37c08cb	Excluded	Irrelevant			Scopus	18/03/2023
675	67PJQJRI	journalArticle	2021	Buomprisco, Giuseppe; Ricci, Serafino; Perri, Roberto; De Sio, Simone	Health and Telework: New Challenges after COVID-19 Pandemic	European Journal of Environment and Public Health	10.21601/ejeph/9705	https://www.ejeph.com/article/health-and-telework-new-challenges-after-covid-19-pandemic-9705	Excluded	Irrelevant			Pubmed	18/03/2023
676	F2XSZN8M	journalArticle	2019	Planelles, B.; Margarit, C.; Ajo, R.; Sastre, Y.; Muriel, J.; Inda, M. -D -M; Esteban, M. D.; Peiró, A. M.	Health benefits of an adverse events reporting system for chronic pain patients using long-term opioids; 30109708	Acta Anaesthesiologica Scandinavica	10.1111/aas.13243	https://www.scopus.com/inward/record.uri?eid=2-s2.0-85052699357&doi=10.1111%2faas.13243&partnerID=40&md5=25cc613310f605a32cee493be9f833e0	Excluded	Irrelevant			Scopus	18/03/2023
677	DJUW4WRY	journalArticle	2021	Oh, H.; Smith, L.; Koyanagi, A.	Health Conditions and Psychotic Experiences: Cross-Sectional Findings From the American Life Panel	Frontiers in Psychiatry	10.3389/fpsyt.2020.612084	https://www.scopus.com/inward/record.uri?eid=2-s2.0-85100717748&doi=10.3389%2ffpsyt.2020.612084&partnerID=40&md5=c355e0c6be37603f85ff96ae019f9166	Excluded	Irrelevant			Scopus	18/03/2023
678	Q8TUKNGM	journalArticle	0	Röösli, Martin	Health effects of environmental noise exposure	Therapeutische Umschau.Revue therapeutique	10.1024/0040-5930/a000470		Excluded	Irrelevant			Pubmed	18/03/2023
679	G3RK7ZH7	journalArticle	0	Ancona, Carla; Golini, Martina Nicole; Mataloni, Francesca; Camerino, Donatella; Chiusolo, Monica; Licitra, Gaetano; Ottino, Marina; Pisani, Salvatore; Cestari, Laura; Vigotti, Maria Angela; Davoli, Marina; Forastiere, Francesco; Gruppo di lavoro, SERA; Gruppo di lavoro, SERA	Health impact assessment of airport noise on people living nearby six Italian airports	Epidemiologia e prevenzione			Excluded	Irrelevant			Pubmed	18/03/2023
680	N6W34UUU	journalArticle	2022	Rosenberg, A. G. W.; Wellink, C. M.; Tellez Garcia, J. M.; Pellikaan, K.; Van Abswoude, D. H.; Davidse, K.; Van Zutven, L. J. C. M.; Brüggenwirth, H. T.; Resnick, J. L.; Van der Lely, A. J.; De Graaff, L. C. G.	Health Problems in Adults with Prader–Willi Syndrome of Different Genetic Subtypes: Cohort Study, Meta-Analysis and Review of the Literature	Journal of Clinical Medicine	10.3390/jcm11144033	https://www.scopus.com/inward/record.uri?eid=2-s2.0-85136423792&doi=10.3390%2fjcm11144033&partnerID=40&md5=4b512900b06b73562dfcfab25996229f	Excluded	Irrelevant			Scopus	18/03/2023
681	YEENEXKB	journalArticle	2021	Gilmore, D.; Harris, L.; Longo, A.; Hand, B. N.	Health status of Medicare-enrolled autistic older adults with and without co-occurring intellectual disability: An analysis of inpatient and institutional outpatient medical claims; 32907348	Autism	10.1177/1362361320955109	https://www.scopus.com/inward/record.uri?eid=2-s2.0-85090775843&doi=10.1177%2f1362361320955109&partnerID=40&md5=04cd7a1dc1dd9a9c86e4dd196460386e	Excluded	Irrelevant			Scopus	18/03/2023
682	DEQ9CJF5	journalArticle	2021	McDonald, S. D.; Walker, W. C.; Cusack, S. E.; Yoash-Gantz, R.; Pickett, T. C.; Cifu, D. X.; Mid-Atlantic Mirecc Workgroup, V.; Tupler, L. A.	Health symptoms after war zone deployment-related mild traumatic brain injury: contributions of mental disorders and lifetime brain injuries; 34543115	Brain Injury	10.1080/02699052.2021.1959058	https://www.scopus.com/inward/record.uri?eid=2-s2.0-85115255999&doi=10.1080%2f02699052.2021.1959058&partnerID=40&md5=21702ca7ccc337c62512d6bee6a39a5b	Excluded	Irrelevant			Scopus	18/03/2023
683	Z6JFJ728	journalArticle	2017	Shrestha, M. P.; Ruel, J.; Taleban, S.	Healthcare maintenance in elderly patients with inflammatory bowel disease	Annals of Gastroenterology	10.20524/aog.2017.0130	https://www.scopus.com/inward/record.uri?eid=2-s2.0-85018318720&doi=10.20524%2faog.2017.0130&partnerID=40&md5=5670b45d23811f1a859bc2c877a6d876	Excluded	Irrelevant			Scopus	18/03/2023
684	SKQHHUXB	journalArticle	2023	Albahar, Fares; Abu-Farha, Rana K.; Alshogran, Osama Y.; Alhamad, Hamza; Curtis, Chris E.; Marriott, John F.	Healthcare Professionals' Perceptions, Barriers, and Facilitators towards Adopting Computerised Clinical Decision Support Systems in Antimicrobial Stewardship in Jordanian Hospitals	Healthcare (Basel, Switzerland)	10.3390/healthcare11060836		Excluded	Irrelevant			Pubmed	18/03/2023
685	HPGPIWD5	journalArticle	2022	Kadakia, A.; Fan, Q.; Shepherd, J.; Dembek, C.; Bailey, H.; Walker, C.; Williams, G. R.	Healthcare resource utilization and quality of life by cognitive impairment in patients with schizophrenia	Schizophrenia Research: Cognition	10.1016/j.scog.2021.100233	https://www.scopus.com/inward/record.uri?eid=2-s2.0-85121602539&doi=10.1016%2fj.scog.2021.100233&partnerID=40&md5=b77c79246134aa2b831c226bc7c5898a	Excluded	Irrelevant			Scopus	18/03/2023
686	MMV8EFS9	journalArticle	2021	Vitale, E.; Conte, L.; Dell ’Aglio, A.; Calabrò, A.; Ilari, F.; Bardone, L.; Benedetto, A.; Zacchino, S.; Lezzi, A.; Giordano, M.; Carvello, M.; Ercolani, M.; Lupo, R.	Healthcare workers perceptions in the difficult moment of the end of life and coping strategies adopted during the Covid-19 pandemic: an italian pilot study; 35037642	Acta Biomedica	10.23750/abm.v92iS2.12090	https://www.scopus.com/inward/record.uri?eid=2-s2.0-85122971837&doi=10.23750%2fabm.v92iS2.12090&partnerID=40&md5=284ebbab9a8dddee0aaddb484fdf4f07	Excluded	Irrelevant			Scopus	18/03/2023
687	WVN3LMUK	journalArticle	0	Mei, Yong-Xia; Wu, Hui; Zhang, Huan-Yun; Hou, Jian; Zhang, Zhen-Xiang; Liao, Wei; Liu, Xiao-Tian; Sang, Sheng-Xiang; Mao, Zhen-Xing; Yang, Dong-Bin; Wang, Chong-Jian; Zhang, Wei-Hong	Health-related quality of life and its related factors in coronary heart disease patients: results from the Henan Rural Cohort study	Scientific reports	10.1038/s41598-021-84554-6		Excluded	Irrelevant			Pubmed	18/03/2023
688	DWMDCPGL	journalArticle	2015	Sartor, O.; Flood, E.; Beusterien, K.; Park, J.; Webb, I.; Maclean, D.; Wong, B. J. O.; Mark Lin, H.	Health-related quality of life in advanced prostate cancer and its treatments: Biochemical failure and metastatic disease populations; 25262852	Clinical Genitourinary Cancer	10.1016/j.clgc.2014.08.001	https://www.scopus.com/inward/record.uri?eid=2-s2.0-84924583952&doi=10.1016%2fj.clgc.2014.08.001&partnerID=40&md5=c994a08cd857280c808138ababef1682	Excluded	Irrelevant			Scopus	18/03/2023
689	EWMD4ZH7	journalArticle	0	Tadrous, Ragy; O'Rourke, Deirdre; Mockler, David; Broderick, Julie	Health-related quality of life in narcolepsy: A systematic review and meta-analysis	Journal of sleep research	10.1111/jsr.13383		Excluded	Irrelevant			Pubmed	18/03/2023
690	DS8UVQUF	journalArticle	2021	Wittenberg, E.; Barbosa, C.; Hein, R.; Hudson, E.; Thornburg, B.; Bray, J. W.	Health-related quality of life of alcohol use disorder with co-occurring conditions in the US population; 33556660	Drug and alcohol dependence	10.1016/j.drugalcdep.2021.108558	https://www.scopus.com/inward/record.uri?eid=2-s2.0-85100383721&doi=10.1016%2fj.drugalcdep.2021.108558&partnerID=40&md5=c4ee3db1afd1b365bd87345dacf83c58	Excluded	Irrelevant			Scopus	18/03/2023
691	IRYCHBWV	journalArticle	0	Gawlik, Kate; Melnyk, Bernadette Mazurek; Tan, Alai; Amaya, Megan	Heart checks in college-aged students link poor sleep to cardiovascular risk	Journal of American college health : J of ACH	10.1080/07448481.2018.1462823		Excluded	Irrelevant			Pubmed	18/03/2023
692	LNG99TLZ	journalArticle	0	Zhang, Baiyang; Jiang, Shaohua	Heterogeneity in longitudinal trajectories of cognitive performance among middle-aged and older individuals with hypertension: Growth mixture modeling across an 8-year cohort study	Hypertension research : official journal of the Japanese Society of Hypertension	10.1038/s41440-021-00829-5		Excluded	Irrelevant			Pubmed	18/03/2023
693	5MGK78YP	journalArticle	0	Jung, Keun-Hwa; Stephens, Kimberly A.; Yochim, Kathryn M.; Riphagen, Joost M.; Kim, Chan Mi; Buckner, Randy L.; Salat, David H.	Heterogeneity of Cerebral White Matter Lesions and Clinical Correlates in Older Adults	Stroke	10.1161/STROKEAHA.120.031641		Excluded	Irrelevant			Pubmed	18/03/2023
694	E5ULJ8TF	journalArticle	0	Liao, Chun-Hui; Chang, Chen-Shu; Muo, Chih-Hsin; Kao, Chia-Hung	High prevalence of herpes zoster in patients with depression	The Journal of clinical psychiatry	10.4088/JCP.14m09311		Excluded	Irrelevant			Pubmed	18/03/2023
695	JZ7EH7S4	journalArticle	2015	Liao, C. -H; Chang, C. -S; Muo, C. -H; Kao, C. -H	High prevalence of herpes zoster in patients with depression; 26455673	Journal of Clinical Psychiatry	10.4088/JCP.14m09311	https://www.scopus.com/inward/record.uri?eid=2-s2.0-84943542242&doi=10.4088%2fJCP.14m09311&partnerID=40&md5=ae5c74c28dba03b385fc8953bafeac1a	Excluded	Duplicate			Scopus	18/03/2023
696	DBNT4KP3	journalArticle	2015	Annamalai, A.; Palmese, L. B.; Chwastiak, L. A.; Srihari, V. H.; Tek, C.	High Rates of Obstructive Sleep Apnea Symptoms Among Patients With Schizophrenia; 25023923	Psychosomatics	10.1016/j.psym.2014.02.009	https://www.scopus.com/inward/record.uri?eid=2-s2.0-84921559399&doi=10.1016%2fj.psym.2014.02.009&partnerID=40&md5=f7cc14309374647f7bc2a24b50cd8a9e	Excluded	Irrelevant			Scopus	18/03/2023
697	KV3MGDYQ	journalArticle	2021	Al-Aly, Z.; Xie, Y.; Bowe, B.	High-dimensional characterization of post-acute sequelae of COVID-19; 33887749	Nature	10.1038/s41586-021-03553-9	https://www.scopus.com/inward/record.uri?eid=2-s2.0-85104580179&doi=10.1038%2fs41586-021-03553-9&partnerID=40&md5=c4c4694846550f44c9e91d741bb4882d	Excluded	Irrelevant			Scopus	18/03/2023
698	KN5SL5KC	journalArticle	2015	Müller, C. A.; Geisel, O.; Pelz, P.; Higl, V.; Krüger, J.; Stickel, A.; Beck, A.; Wernecke, K. -D; Hellweg, R.; Heinz, A.	High-dose baclofen for the treatment of alcohol dependence (BACLAD study): A randomized, placebo-controlled trial; 26048580	European Neuropsychopharmacology	10.1016/j.euroneuro.2015.04.002	https://www.scopus.com/inward/record.uri?eid=2-s2.0-84938745791&doi=10.1016%2fj.euroneuro.2015.04.002&partnerID=40&md5=c034666ff648d7540d410807eac5f9bf	Excluded	Irrelevant			Scopus	18/03/2023
699	RFUFVMGY	journalArticle	2016	Mithoowani, S.; Gregory-Miller, K.; Goy, J.; Miller, M. C.; Wang, G.; Noroozi, N.; Kelton, J. G.; Arnold, D. M.	High-dose dexamethasone compared with prednisone for previously untreated primary immune thrombocytopenia: a systematic review and meta-analysis; 27658982	The Lancet Haematology	10.1016/S2352-3026(16)30109-0	https://www.scopus.com/inward/record.uri?eid=2-s2.0-84994500700&doi=10.1016%2fS2352-3026%2816%2930109-0&partnerID=40&md5=c808ee3580480a3cd9e5992ec864ac5a	Excluded	Irrelevant			Scopus	18/03/2023
700	C74GPZCI	journalArticle	2016	Wei, Y.; Ji, X. -B; Wang, Y. -W; Wang, J. -X; Yang, E. -Q; Wang, Z. -C; Sang, Y. -Q; Bi, Z. -M; Ren, C. -A; Zhou, F.; Liu, G. -Q; Peng, J.; Hou, M.	High-dose dexamethasone vs prednisone for treatment of adult immune thrombocytopenia: A prospective multicenter randomized trial; 26480931	Blood	10.1182/blood-2015-07-659656	https://www.scopus.com/inward/record.uri?eid=2-s2.0-84958211711&doi=10.1182%2fblood-2015-07-659656&partnerID=40&md5=d4859a95d80fddd7c6b8eccbaa6f5b9d	Excluded	Irrelevant			Scopus	18/03/2023
701	BHTJYXQS	journalArticle	2021	Castillo-Aguilar, L.; RÃ-Os-Ponce, A. E.; Albano De Mendonca, E.; Villafuerte, G.	High-Frequency and Low-Intensity Patterned Transcranial Magnetic Stimulation over Left Dorsolateral Prefrontal Cortex as Treatment for Major Depressive Disorder: A Report of 3 Cases	Case Reports in Psychiatry	10.1155/2021/5563017	https://www.scopus.com/inward/record.uri?eid=2-s2.0-85103619892&doi=10.1155%2f2021%2f5563017&partnerID=40&md5=27f9c8d8a2ea8a1846d6f808fb2cadcb	Excluded	Irrelevant			Scopus	18/03/2023
702	2D53HMY9	journalArticle	2022	Mitra, P.; Jain, A.; Kim, K.	HIV and AIDS in Older Adults: Neuropsychiatric Changes; 35809165	Current psychiatry reports	10.1007/s11920-022-01354-z	https://www.scopus.com/inward/record.uri?eid=2-s2.0-85133693426&doi=10.1007%2fs11920-022-01354-z&partnerID=40&md5=6a09b276c7f802019c6120585fde8539	Excluded	Irrelevant			Scopus	18/03/2023
703	XA7C25XN	journalArticle	2021	McManus, R. J.; Little, P.; Stuart, B.; Morton, K.; Raftery, J.; Kelly, J.; Bradbury, K.; Zhang, J.; Zhu, S.; Murray, E.; May, C. R.; Mair, F. S.; Michie, S.; Smith, P.; Band, R.; Ogburn, E.; Allen, J.; Rice, C.; Nuttall, J.; Williams, B.; Yardley, L.	Home and Online Management and Evaluation of Blood Pressure (HOME BP) using a digital intervention in poorly controlled hypertension: Randomised controlled trial; 33468518	The BMJ	10.1136/bmj.m4858	https://www.scopus.com/inward/record.uri?eid=2-s2.0-85099959044&doi=10.1136%2fbmj.m4858&partnerID=40&md5=b663a785d1b913ff1c2befd93e312b55	Excluded	Irrelevant			Scopus	18/03/2023
704	CE5LJS5K	journalArticle	0	Sohn, Emily	How the evidence stacks up for preventing Alzheimer's disease	Nature	10.1038/d41586-018-05724-7		Excluded	Irrelevant			Pubmed	18/03/2023
705	G4AMVCKU	journalArticle	2022	Amazan, R.; Gunturu, S.; Korenis, P.	Hydroxychloroquine-Induced QT Prolongation in a COVID-19–Positive Patient on Clozapine; 36126937	Primary Care Companion for CNS Disorders	10.4088/PCC.22cr03312	https://www.scopus.com/inward/record.uri?eid=2-s2.0-85138151859&doi=10.4088%2fPCC.22cr03312&partnerID=40&md5=3e27d35548ab2f97171bbbd281cbf4c5	Excluded	Irrelevant			Scopus	18/03/2023
706	XQ3DANGM	journalArticle	2018	Dinçer, M.; Akgün, A.; Bodur, Ş; Gül, H.; Taş Torun, Y.; Bolu, A.; Çelik, C.; Çetinkaya, M.; Kara, H.; Cöngöloğlu, M. A.	Hyperammonemic encephalopathy without hepatic dysfunction due to treatment with valproate: four cases and a mini review	Psychiatry and Clinical Psychopharmacology	10.1080/24750573.2018.1448133	https://www.scopus.com/inward/record.uri?eid=2-s2.0-85052088579&doi=10.1080%2f24750573.2018.1448133&partnerID=40&md5=4945265678844f4a0bb4c19da9614611	Excluded	Irrelevant			Scopus	18/03/2023
707	P9BYNN3Z	journalArticle	0	Howard, Jeffrey T.; Stewart, Ian J.; Kolaja, Claire A.; Sosnov, Jonathan A.; Rull, Rudolph P.; Torres, Isaias; Janak, Jud C.; Walker, Lauren E.; Trone, Daniel W.; Armenta, Richard F.	Hypertension in military veterans is associated with combat exposure and combat injury	Journal of hypertension	10.1097/HJH.0000000000002364		Excluded	Irrelevant			Pubmed	18/03/2023
708	I2NZIVEU	journalArticle	0	Levenson, Jessica C.; Rollman, Bruce L.; Ritterband, Lee M.; Strollo, Patrick J.; Smith, Kenneth J.; Yabes, Jonathan G.; Moore, Charity G.; Harvey, Allison G.; Buysse, Daniel J.	Hypertension with unsatisfactory sleep health (HUSH): study protocol for a randomized controlled trial	Trials	10.1186/s13063-017-2001-9		Excluded	Irrelevant			Pubmed	18/03/2023
709	LTEU9N3H	journalArticle	2021	Faubion, S. S.; King, A.; Kattah, A. G.; Kuhle, C. L.; Sood, R.; Kling, J. M.; Mara, K. C.; Kapoor, E.	Hypertensive disorders of pregnancy and menopausal symptoms: A cross-sectional study from the data registry on experiences of aging, menopause, and sexuality; 32810078	Menopause	10.1097/GME.0000000000001638	https://www.scopus.com/inward/record.uri?eid=2-s2.0-85099073229&doi=10.1097%2fGME.0000000000001638&partnerID=40&md5=90d3c6200935cf85875a3f91f47e826b	Excluded	Irrelevant			Scopus	18/03/2023
710	5QE3QWWH	journalArticle	2013	Jaussent, I.; Ancelin, M. -L; Berr, C.; Pérès, K.; Scali, J.; Besset, A.; Ritchie, K.; Dauvilliers, Y.	Hypnotics and mortality in an elderly general population: A 12-year prospective study; 24070457	BMC Medicine	10.1186/1741-7015-11-212	https://www.scopus.com/inward/record.uri?eid=2-s2.0-84884660132&doi=10.1186%2f1741-7015-11-212&partnerID=40&md5=f97a1ee795f48253b81a019ce077a587	Excluded	Irrelevant			Scopus	18/03/2023
711	4L8JCWN4	journalArticle	2018	Kumar, P. N. S.; Gopalakrishnan, A.	Hyponatremia secondary to SIADH in a schizophrenic patient treated with Quetiapine; 29803963	Asian Journal of Psychiatry	10.1016/j.ajp.2018.05.010	https://www.scopus.com/inward/record.uri?eid=2-s2.0-85047269553&doi=10.1016%2fj.ajp.2018.05.010&partnerID=40&md5=9ae73aa0980dfa749101096b7562a3e7	Excluded	Irrelevant			Scopus	18/03/2023
712	C45IK34G	journalArticle	2014	Tripathi, A.; Tekkalaki, B.; Saxena, S.; Dandu, H.	Iatrogenic dependence of anabolic-androgenic steroid in an Indian non-athletic woman	BMJ Case Reports	10.1136/bcr-2013-202472	https://www.scopus.com/inward/record.uri?eid=2-s2.0-84896702212&doi=10.1136%2fbcr-2013-202472&partnerID=40&md5=9f67d0f82d244302f75873f186b31858	Excluded	Irrelevant			Scopus	18/03/2023
713	AYKM7RX6	journalArticle	2021	Dhatreecharan, G.	Iatrogenic hyponatremia in a patient with bipolar disorder	Current Psychiatry	10.12788/cp.0191	https://www.scopus.com/inward/record.uri?eid=2-s2.0-85129001729&doi=10.12788%2fcp.0191&partnerID=40&md5=721f8a527c612d0e9499bc2857c9bd2b	Excluded	Irrelevant			Scopus	18/03/2023
714	GHEEYNVV	journalArticle	2019	Davids, M. S.; Brander, D. M.; Kim, H. T.; Tyekucheva, S.; Bsat, J.; Savell, A.; Hellman, J. M.; Bazemore, J.; Francoeur, K.; Alencar, A.; Shune, L.; Omaira, M.; Jacobson, C. A.; Armand, P.; Ng, S.; Crombie, J.; LaCasce, A. S.; Arnason, J.; Hochberg, E. P.; Takvorian, R. W.; Abramson, J. S.; Fisher, D. C.; Brown, J. R.; Blood Cancer Research Partnership of the Leukemia, & Lymphoma Society	Ibrutinib plus fludarabine, cyclophosphamide, and rituximab as initial treatment for younger patients with chronic lymphocytic leukaemia: a single-arm, multicentre, phase 2 trial; 31208944	The Lancet Haematology	10.1016/S2352-3026(19)30104-8	https://www.scopus.com/inward/record.uri?eid=2-s2.0-85069744080&doi=10.1016%2fS2352-3026%2819%2930104-8&partnerID=40&md5=ec10489ecaf2d2b3e0270263a07ee630	Excluded	Irrelevant			Scopus	18/03/2023
715	BK7NNHMG	journalArticle	2017	Nevin, R. L.; Leoutsakos, J. -M	Identification of a Syndrome Class of Neuropsychiatric Adverse Reactions to Mefloquine from Latent Class Modeling of FDA Adverse Event Reporting System Data; 28063022	Drugs in R and D	10.1007/s40268-016-0167-3	https://www.scopus.com/inward/record.uri?eid=2-s2.0-85008490029&doi=10.1007%2fs40268-016-0167-3&partnerID=40&md5=4d9f57cc3be42b6b15bf13f31e8604f3	Excluded	Irrelevant			Scopus	18/03/2023
716	LP3HJ8ED	journalArticle	2018	Lipton, R. B.; Fanning, K. M.; Buse, D. C.; Martin, V. T.; Reed, M. L.; Manack Adams, A.; Goadsby, P. J.	Identifying Natural Subgroups of Migraine Based on Comorbidity and Concomitant Condition Profiles: Results of the Chronic Migraine Epidemiology and Outcomes (CaMEO) Study; 30024028	Headache	10.1111/head.13342	https://www.scopus.com/inward/record.uri?eid=2-s2.0-85050466340&doi=10.1111%2fhead.13342&partnerID=40&md5=cdf771ce54935c15811d410bf5e5c85c	Excluded	Irrelevant			Scopus	18/03/2023
717	552RKSCC	journalArticle	2013	Ernste, F. C.; Reed, A. M.	Idiopathic inflammatory myopathies: Current trends in pathogenesis, clinical features, and up-to-date treatment recommendations	Mayo Clinic proceedings	10.1016/j.mayocp.2012.10.017	https://www.scopus.com/inward/record.uri?eid=2-s2.0-84872909876&doi=10.1016%2fj.mayocp.2012.10.017&partnerID=40&md5=7b5f0da2a4d25bb14193fc0e01ed737e	Excluded	Irrelevant			Scopus	18/03/2023
718	MG3HKBRH	journalArticle	2021	Theophilus, R.; Napier, C.; Oldewage-Theron, W.	If you drink alcohol, drink sensibly: a food-based dietary guideline for the elderly in South Africa	South African Journal of Clinical Nutrition	10.1080/16070658.2021.1954351	https://www.scopus.com/inward/record.uri?eid=2-s2.0-85115346396&doi=10.1080%2f16070658.2021.1954351&partnerID=40&md5=3d18ea9a5e41912c83b8f6ee9ac89d37	Excluded	Irrelevant			Scopus	18/03/2023
719	QQRGDQZM	journalArticle	2022	Pfeuffer, S.; Rolfes, L.; Wirth, T.; Steffen, F.; Pawlitzki, M.; Schulte-Mecklenbeck, A.; Gross, C. C.; Brand, M.; Bittner, S.; Ruck, T.; Klotz, L.; Wiendl, H.; Meuth, S. G.	Immunoadsorption versus double-dose methylprednisolone in refractory multiple sclerosis relapses; 36071461	Journal of Neuroinflammation	10.1186/s12974-022-02583-y	https://www.scopus.com/inward/record.uri?eid=2-s2.0-85137530302&doi=10.1186%2fs12974-022-02583-y&partnerID=40&md5=ab3293979467fdbe415c586552ed58af	Excluded	Irrelevant			Scopus	18/03/2023
720	6BDUBM3C	journalArticle	2021	Hansen, N.; Timäus, C.	Immunotherapy in Autoantibody-Associated Psychiatric Syndromes in Adults	Frontiers in Psychiatry	10.3389/fpsyt.2021.611346	https://www.scopus.com/inward/record.uri?eid=2-s2.0-85100790632&doi=10.3389%2ffpsyt.2021.611346&partnerID=40&md5=30f022c15bb39f386587f1a5b19985f7	Excluded	Irrelevant			Scopus	18/03/2023
721	G4IPU35U	journalArticle	2014	Frank, B.; Fulton, R. L.; Lees, K. R.; Sanders, R. D.; Alexandrov, A.; Bath, P. W.; Bluhmki, E.; Bornstein, N.; Claesson, L.; Curram, J.; Davis, S. M.; Donnan, G.; Diener, H. C.; Fisher, M.; Gregson, B.; Grotta, J.; Hacke, W.; Hennerici, M. G.; Hommel, M.; Kaste, M.; Lyden, P.; Marler, J.; Muir, K.; Sacco, R.; Shuaib, A.; Teal, P.; Wahlgren, N. G.; Warach, S.; Weimar, C.; Collaborators, VISTA	Impact of benzodiazepines on functional outcome and occurrence of pneumonia in stroke: Evidence from VISTA; 24148353	International Journal of Stroke	10.1111/ijs.12148	https://www.scopus.com/inward/record.uri?eid=2-s2.0-84907896324&doi=10.1111%2fijs.12148&partnerID=40&md5=1836153409e35d38781d9f0e32bcc256	Excluded	Irrelevant			Scopus	18/03/2023
722	8ZXP2IH9	journalArticle	2013	Parr, J. M.; Kavanagh, D. J.; Young, R. M.; Stubbs, B.; Bradizza, N.	Impact of cognitive behaviour therapy via mail for cessation of benzodiazepine use: A series of case reports	Behaviour Change	10.1017/bec.2013.7	https://www.scopus.com/inward/record.uri?eid=2-s2.0-84888340770&doi=10.1017%2fbec.2013.7&partnerID=40&md5=114622bbdd4b172da6b9b7de00c8754e	Excluded	Irrelevant			Scopus	18/03/2023
723	WI8WZUZY	journalArticle	0	Kayano, Hiroyuki; Koba, Shinji; Matsui, Taiju; Fukuoka, Hiroto; Kaneko, Kyouichi; Shoji, Makoto; Toshida, Tsutomu; Watanabe, Norikazu; Geshi, Eiichi; Kobayashi, Youichi	Impact of depression on masked hypertension and variability in home blood pressure in treated hypertensive patients	Hypertension research : official journal of the Japanese Society of Hypertension	10.1038/hr.2015.75		Excluded	Irrelevant			Pubmed	18/03/2023
724	ILJBRI7R	journalArticle	2022	Cho, Y.; Mishiro, I.; Fujimoto, S.; Nakajima, T.	Impact of Depression Onset and Treatment on the Trend of Annual Medical Costs in Japan: An Exploratory, Descriptive Analysis of Employer-Based Health Insurance Claims Data; 34729704	Advances in Therapy	10.1007/s12325-021-01963-9	https://www.scopus.com/inward/record.uri?eid=2-s2.0-85118431244&doi=10.1007%2fs12325-021-01963-9&partnerID=40&md5=1ae679d3b71740daa5fc5b975de6a89d	Excluded	Irrelevant			Scopus	18/03/2023
725	7LZ6KJAC	journalArticle	2015	Nickerson, M.; Cofield, S. S.; Tyry, T.; Salter, A. R.; Cutter, G. R.; Marrie, R. A.	Impact of multiple sclerosis relapse: The NARCOMS participant perspective; 26008940	Multiple Sclerosis and Related Disorders	10.1016/j.msard.2015.03.005	https://www.scopus.com/inward/record.uri?eid=2-s2.0-84930177466&doi=10.1016%2fj.msard.2015.03.005&partnerID=40&md5=3cbebe73b98efb8451003375b647dd31	Excluded	Irrelevant			Scopus	18/03/2023
726	REXVISBS	journalArticle	2022	McCarthy, C.; Thomas Bateman, M., Jr.	Impact of pharmacist-led chronic disease management in a Federally Qualified Health Center	JACCP Journal of the American College of Clinical Pharmacy	10.1002/jac5.1720	https://www.scopus.com/inward/record.uri?eid=2-s2.0-85141207144&doi=10.1002%2fjac5.1720&partnerID=40&md5=153aa7770386ca00e2bda6c09c6d2611	Excluded	Irrelevant			Scopus	18/03/2023
727	2TNA42EI	journalArticle	0	Son, Youn-Jung; Park, Chanhee; Won, Mi Hwa	Impact of Physical Activity and Sleep Duration on Depressive Symptoms in Hypertensive Patients: Results from a Nationally Representative Korean Sample	International journal of environmental research and public health	10.3390/ijerph15122611		Included	Included	ROBINS E	Some concerns	Pubmed	18/03/2023
728	BXWHKLSK	journalArticle	0	Bertisch, Suzanne M.; Muresan, Cristen; Schoerning, Laura; Winkelman, John W.; Taylor, J. Andrew	Impact of Restless Legs Syndrome on Cardiovascular Autonomic Control	Sleep	10.5665/sleep.5528		Excluded	Irrelevant			Pubmed	18/03/2023
729	2KXPXLSZ	journalArticle	1	Elder, C. R.; Gullion, C. M.; Funk, K. L.; Debar, L. L.; Lindberg, N. M.; Stevens, V. J.; Elder, C. R.; Gullion, C. M.; Funk, K. L.; Debar, L. L.; Lindberg, N. M.; Stevens, V. J.	Impact of sleep, screen time, depression and stress on weight change in the intensive weight loss phase of the LIFE study	International journal of obesity	10.1038/ijo.2011.60	https://search.ebscohost.com/login.aspx?direct=true&db=ccm&AN=104624801&site=ehost-live	Excluded	Irrelevant			CINHAL	18/03/2023
730	BNCK75WP	journalArticle	2021	Wang, Y.; Liao, X.; Wang, C.; Zhang, N.; Zuo, L.; Yang, Y.; Pan, Y.; Xiang, X.; Jing, J.; Meng, X.; Zhao, X.; Wang, Y.; Shi, J.; Li, H.	Impairment of cognition and sleep after acute ischaemic stroke or transient ischaemic attack in Chinese patients: Design, rationale and baseline patient characteristics of a nationwide multicentre prospective registry; 32665365	Stroke and Vascular Neurology	10.1136/svn-2020-000359	https://www.scopus.com/inward/record.uri?eid=2-s2.0-85089063258&doi=10.1136%2fsvn-2020-000359&partnerID=40&md5=4d866f0fc0cd7eda1326f81ebe4f5411	Excluded	Irrelevant			Scopus	18/03/2023
731	2NZ9W6IT	journalArticle	2019	Sippel, J. L.; Bozeman, S. M.; Bradshaw, L.; Cipher, D. J.; McCarthy, M.; Wickremasinghe, I. M.	Implementation and initial outcomes of a spinal cord injury home care program at a large veterans affairs medical center; 29965795	Journal of Spinal Cord Medicine	10.1080/10790268.2018.1485311	https://www.scopus.com/inward/record.uri?eid=2-s2.0-85049589322&doi=10.1080%2f10790268.2018.1485311&partnerID=40&md5=7081acabebc85014d454dadce59dfdc6	Excluded	Irrelevant			Scopus	18/03/2023
732	YWLBPJHN	journalArticle	0	Eshkoor, Sima Ataollahi; Hamid, Tengku Aizan; Nudin, Siti Sa'adiah Hassan; Mun, Chan Yoke	Importance of hypertension and social isolation in causing sleep disruption in dementia	American Journal of Alzheimer's Disease and Other Dementias	10.1177/1533317513505136		Excluded	Irrelevant			Scopus	18/03/2023
733	NJUWV5W7	journalArticle	2018	Schmutte, T.; Davidson, L.; O’Connell, M.	Improved Sleep, Diet, and Exercise in Adults with Serious Mental Illness: Results from a Pilot Self-Management Intervention; 28455555	Psychiatric Quarterly	10.1007/s11126-017-9516-9	https://www.scopus.com/inward/record.uri?eid=2-s2.0-85018271325&doi=10.1007%2fs11126-017-9516-9&partnerID=40&md5=d530d283f9060df3ba7c4cf324a104f3	Excluded	Irrelevant			Scopus	18/03/2023
734	SUJ2LWZJ	journalArticle	2022	Lu, Y.; Zhang, J.; Su, H.; Xiao, Y.; Guo, B.; Li, H.	Improvement of associated symptoms using combined therapy in 44 patients with sleep-related painful erection during 1-year follow up; 35593076	Andrologia	10.1111/and.14472	https://www.scopus.com/inward/record.uri?eid=2-s2.0-85130255397&doi=10.1111%2fand.14472&partnerID=40&md5=f1dd260249f106f8b10456c8926e4f85	Excluded	Irrelevant			Scopus	18/03/2023
735	U8KZ5GQ4	journalArticle	2022	Rogne, A.; Hassel, B.	Improvement of attention deficit/hyperactivity disorder (ADHD) in three adult men during testosterone treatment: a case series; 36397172	Journal of Medical Case Reports	10.1186/s13256-022-03651-w	https://www.scopus.com/inward/record.uri?eid=2-s2.0-85142186316&doi=10.1186%2fs13256-022-03651-w&partnerID=40&md5=7d47556d50bc66bbf7cca806d919a4dd	Excluded	Irrelevant			Scopus	18/03/2023
736	4EAH54SE	journalArticle	2017	Ullah, M. I.; Campbell, D. G.; Bhagat, R.; Lyons, J. A.; Tamanna, S.	Improving PTSD symptoms and preventing progression of subclinical PTSD to an overt disorder by treating comorbid OSA with CPAP; 28859723	Journal of Clinical Sleep Medicine	10.5664/jcsm.6770	https://www.scopus.com/inward/record.uri?eid=2-s2.0-85031707499&doi=10.5664%2fjcsm.6770&partnerID=40&md5=b06183283a2294b01dbe51565b38a7b8	Excluded	Irrelevant			Scopus	18/03/2023
737	MM9L98BX	journalArticle	2014	Belknap, S. M.	In adults, use of anxiolytic or hypnotic drugs was associated with increased risk for mortality; 25023265	Annals of Internal Medicine	10.7326/0003-4819-161-2-201407150-02011	https://www.scopus.com/inward/record.uri?eid=2-s2.0-84904390082&doi=10.7326%2f0003-4819-161-2-201407150-02011&partnerID=40&md5=b26c8e6ae5f9e4552ff2286fab509ffb	Excluded	Irrelevant			Scopus	18/03/2023
738	F9P37CA4	journalArticle	2017	Pengo, Martino F.; Ioratti, Donatella; Bisogni, Valeria; Ravarotto, Verdiana; Rossi, Barbara; Bonfante, Luciana; Simioni, Francesca; Nalesso, Federico; Maiolino, Giuseppe; Calò, Lorenzo A.	In Patients with Chronic Kidney Disease Short Term Blood Pressure Variability is Associated with the Presence and Severity of Sleep Disorders	Kidney & blood pressure research	10.1159/000484357		Excluded	Irrelevant			Scopus	18/03/2023
739	XMT37RWU	journalArticle	0	Abdelwahab, Mohamed; Marques, Sandro; Howard, Javier; Huang, Allen; Lechner, Matt; Olds, Cristen; Capasso, Robson	Incidence and risk factors of chronic opioid use after sleep apnea surgery	Journal of clinical sleep medicine : JCSM : official publication of the American Academy of Sleep Medicine	10.5664/jcsm.9978		Excluded	Irrelevant			Scopus	18/03/2023
740	38YTCD2J	journalArticle	2020	Salari, M.; Etemadifar, M.; Gharagozli, K.; Etemad, K.; Ashrafi, F.; Ashourizadeh, H.	Incidence of anxiety in epilepsy during coronavirus disease (COVID-19) pandemic; 32949966	Epilepsy and Behavior	10.1016/j.yebeh.2020.107442	https://www.scopus.com/inward/record.uri?eid=2-s2.0-85090904426&doi=10.1016%2fj.yebeh.2020.107442&partnerID=40&md5=55ae4982a01a4934efebf34f3e5cb2b8	Excluded	Irrelevant			Scopus	18/03/2023
741	UYCTTVMT	journalArticle	0	Bosmak, Felipe de Santana; Gibim, Patrick Teller; Guimarães, Sandra; Ammirati, Adriano Luiz	Incidence of delirium in postoperative patients treated with total knee and hip arthroplasty	Revista da Associacao Medica Brasileira (1992)	10.1590/1806-9282.63.03.248		Excluded	Irrelevant			Pubmed	18/03/2023
742	GAHKV2LT	journalArticle	0	Ivanoff, Chris S.; Pancratz, Frank	Incidence of Sleep Disorders Reported by Patients at UTHSC College of Dentistry: A Two-Year Follow-Up and Proposed Educational Program	Journal of dental education			Excluded	Irrelevant			Pubmed	18/03/2023
743	QV9CW9IM	journalArticle	0	Harper, Logan J.; Gerke, Alicia K.; Wang, Xiao-Feng; Ribeiro Neto, Manuel L.; Baughman, Robert P.; Beyer, Kelli; Drent, Marjolein; Judson, Marc A.; Maier, Lisa A.; Serchuck, Leslie; Singh, Noopur; Culver, Daniel A.	Income and Other Contributors to Poor Outcomes in U.S. Patients with Sarcoidosis	American journal of respiratory and critical care medicine	10.1164/rccm.201906-1250OC		Excluded	Irrelevant			Pubmed	18/03/2023
744	A3RM3EGL	journalArticle	0	Rassu, Anna Laura; Chenini, Sofiène; Barateau, Lucie; Lopez, Regis; Evangelista, Elisa; Guiraud, Lily; Jaussent, Isabelle; Dauvilliers, Yves	Increased blood pressure during the suggested immobilization test in Restless Legs Syndrome	Sleep	10.1093/sleep/zsz263		Excluded	Irrelevant			Pubmed	18/03/2023
745	88LE57YJ	journalArticle	2021	Shih, H. -I; Chao, T. -Y; Huang, Y. -T; Tu, Y. -F; Wang, J. -D; Chang, C. -M	Increased incidence of stress-associated illnesses among elderly after Typhoon Morakot; 32505592	Journal of the Formosan Medical Association	10.1016/j.jfma.2020.05.016	https://www.scopus.com/inward/record.uri?eid=2-s2.0-85085744954&doi=10.1016%2fj.jfma.2020.05.016&partnerID=40&md5=f0fffba3954c7f873e96e8440b988cc3	Excluded	Irrelevant			Scopus	18/03/2023
746	T7C2JVXS	journalArticle	2021	Tondo, G.; Aprile, D.; Tesser, F.; Comi, C.	Increased prevalence of neuropsychiatric disorders during covid‐19 pandemic in people needing a non‐deferrable neurological evaluation	Journal of Clinical Medicine	10.3390/jcm10215169	https://www.scopus.com/inward/record.uri?eid=2-s2.0-85118328242&doi=10.3390%2fjcm10215169&partnerID=40&md5=d28ce517df969ed8cd93bd81fbc07323	Excluded	Irrelevant			Scopus	18/03/2023
747	EA5MW4WA	journalArticle	0	Shih, Cheng-Ping; Wang, Chih-Hung; Chung, Chi-Hsiang; Lin, Hung-Che; Chen, Hsin-Chien; Lee, Jih-Chin; Chien, Wu-Chien	Increased Risk of Benign Paroxysmal Positional Vertigo in Patients With Non-Apnea Sleep Disorders: A Nationwide, Population-Based Cohort Study	Journal of clinical sleep medicine : JCSM : official publication of the American Academy of Sleep Medicine	10.5664/jcsm.7528		Excluded	Irrelevant			Scopus	18/03/2023
748	9C6TGC32	journalArticle	0	Ljunggren, Mirjam; Byberg, Liisa; Theorell-Haglöw, Jenny; Lindahl, Bertil; Michaëlsson, Karl; Lindberg, Eva	Increased risk of heart failure in women with symptoms of sleep-disordered breathing	Sleep medicine	10.1016/j.sleep.2015.09.018		Excluded	Irrelevant			Scopus	18/03/2023
749	ZGAMU57M	journalArticle	0	Chuang, Yao-Chi; Weng, Shih-Feng; Hsu, Ya-Wen; Huang, Charles Lung-Cheng; Wu, Ming-Ping	Increased risks of healthcare-seeking behaviors of anxiety, depression and insomnia among patients with bladder pain syndrome/interstitial cystitis: a nationwide population-based study	International urology and nephrology	10.1007/s11255-014-0908-6		Excluded	Irrelevant			Scopus	18/03/2023
750	STU4TDS6	journalArticle	2015	Chuang, Y. -C; Weng, S. -F; Hsu, Y. -W; Huang, C. L. -C; Wu, M. -P	Increased risks of healthcare-seeking behaviors of anxiety, depression and insomnia among patients with bladder pain syndrome/interstitial cystitis: a nationwide population-based study; 25577231	International urology and nephrology	10.1007/s11255-014-0908-6	https://www.scopus.com/inward/record.uri?eid=2-s2.0-84922017262&doi=10.1007%2fs11255-014-0908-6&partnerID=40&md5=a4cbf44442767f8ac6cb0b730d8fbc42	Excluded	Duplicate			Scopus	18/03/2023
751	5ZP9RG4H	journalArticle	0	Reddy, Abhishek; Mansuri, Zeeshan; Vadukapuram, Ramu; Trivedi, Chintan	Increased Suicidality and Worse Outcomes in MDD Patients With OSA: A Nationwide Inpatient Analysis of 11 Years From 2006 to 2017	Journal of the Academy of Consultation-Liaison Psychiatry	10.1016/j.jaclp.2021.05.008		Excluded	Irrelevant			Scopus	18/03/2023
752	9KKFVD69	journalArticle	0	Khurana, Rahul N.; Porco, Travis C.; Claman, David M.; Boldrey, Edwin E.; Palmer, James D.; Wieland, Mark R.	Increasing Sleep Duration is Associated with Geographic Atrophy and Age-Related Macular Degeneration	Retina (Philadelphia, Pa.)	10.1097/IAE.0000000000000706		Excluded	Irrelevant			Scopus	18/03/2023
753	GR5M22Z6	journalArticle	0	Seow, Lee Seng Esmond; Tan, Xiao Wei; Chong, Siow Ann; Vaingankar, Janhavi Ajit; Abdin, Edimansyah; Shafie, Saleha; Chua, Boon Yiang; Heng, Derrick; Subramaniam, Mythily	Independent and combined associations of sleep duration and sleep quality with common physical and mental disorders: Results from a multi-ethnic population-based study	PloS one	10.1371/journal.pone.0235816		Included	Included	ROBINS-E	Low risk	Scopus	18/03/2023
754	KU5VSSGZ	journalArticle	2020	Seow, L. S. E.; Tan, X. W.; Chong, S. A.; Vaingankar, J. A.; Abdin, E.; Shafie, S.; Chua, B. Y.; Heng, D.; Subramaniam, M.	Independent and combined associations of sleep duration and sleep quality with common physical and mental disorders: Results from a multi-ethnic population-based study; 32673344	PLoS ONE	10.1371/journal.pone.0235816	https://www.scopus.com/inward/record.uri?eid=2-s2.0-85088155572&doi=10.1371%2fjournal.pone.0235816&partnerID=40&md5=e7f27395f32471587ba6d6060b4ce21a	Excluded	Duplicate			Scopus	18/03/2023
755	HQZVIZ9Q	journalArticle	2021	Ronnebaum, S.; Bron, M.; Patel, D.; Menno, D.; Bujanover, S.; Kratochvil, D.; Lucas, E.; Stepnowsky, C.	Indirect treatment comparison of solriamfetol, modafinil, and armodafinil for excessive daytime sleepiness in obstructive sleep apnea; 34402784	Journal of Clinical Sleep Medicine	10.5664/jcsm.9610	https://www.scopus.com/inward/record.uri?eid=2-s2.0-85118604748&doi=10.5664%2fjcsm.9610&partnerID=40&md5=27e664e4a029a8c19f9fcf18224105ac	Excluded	Irrelevant			Scopus	18/03/2023
756	ET4HAY7E	journalArticle	2021	Teneralli, R. E.; Cepeda, M. S.; Kern, D. M.; Novak, G. P.	Individuals who develop drug-resistant epilepsy within a year after initial diagnosis have higher burden of mental and physical diseases one-year prior to epilepsy diagnosis as compared to those whose seizures were controlled during the same interval; 34425326	Epilepsy and Behavior	10.1016/j.yebeh.2021.108243	https://www.scopus.com/inward/record.uri?eid=2-s2.0-85113681181&doi=10.1016%2fj.yebeh.2021.108243&partnerID=40&md5=11fffb1af41c03c6980697b4b9ffc20f	Excluded	Irrelevant			Scopus	18/03/2023
757	XDS8L39L	journalArticle	2014	Sicras-Mainar, A.; Guijarro, P.; Armada, B.; Blanca-Tamayo, M.; Navarro-Artieda, R.	Influence of combinations of drugs that act on the CYP2D6 metabolic pathway in the treatment of major depressive disorder: A population-based study; 24332870	European Psychiatry	10.1016/j.eurpsy.2013.10.002	https://www.scopus.com/inward/record.uri?eid=2-s2.0-84904725290&doi=10.1016%2fj.eurpsy.2013.10.002&partnerID=40&md5=1a4315c71f6c539d189723000819e227	Excluded	Irrelevant			Scopus	18/03/2023
758	YRNSKHME	journalArticle	0	Righi, Camila G.; Martinez, Denis; Gonçalves, Sandro C.; Gus, Miguel; Moreira, Leila B.; Fuchs, Sandra C.; Fuchs, Flavio D.	Influence of high risk of obstructive sleep apnea on adherence to antihypertensive treatment in outpatients	Journal of clinical hypertension (Greenwich, Conn.)	10.1111/jch.12992		Excluded	Irrelevant			Pubmed	18/03/2023
759	CMNME7XT	journalArticle	2015	Sullivan, G.; Mittal, D.; Reaves, C. M.; Haynes, T. F.; Han, X.; Mukherjee, S.; Morris, S.; Marsh, L.; Corrigan, P. W.	Influence of schizophrenia diagnosis on providers' practice decisions; 26335084	Journal of Clinical Psychiatry	10.4088/JCP.14m09465	https://www.scopus.com/inward/record.uri?eid=2-s2.0-84940434866&doi=10.4088%2fJCP.14m09465&partnerID=40&md5=cad98a31c47eea41a9421ada3c9367ae	Excluded	Irrelevant			Scopus	18/03/2023
760	ETMJEX7L	journalArticle	0	Liu, Ju-Chi; Hsu, Yi-Ping; Kao, Pai-Feng; Hao, Wen-Rui; Liu, Shing-Hwa; Lin, Chao-Feng; Sung, Li-Chin; Wu, Szu-Yuan	Influenza Vaccination Reduces Dementia Risk in Chronic Kidney Disease Patients: A Population-Based Cohort Study	Medicine	10.1097/MD.0000000000002868		Excluded	Irrelevant			CINHAL	18/03/2023
761	6QHTGJZS	journalArticle	2016	Liu, J. -C; Hsu, Y. -P; Kao, P. -F; Hao, W. -R; Liu, S. -H; Lin, C. -F; Sung, L. -C; Wu, S. -Y	Influenza vaccination reduces dementia risk in chronic kidney disease patients: A population-based cohort study; 26945371	Medicine (United States)	10.1097/MD.0000000000002868	https://www.scopus.com/inward/record.uri?eid=2-s2.0-84962506129&doi=10.1097%2fMD.0000000000002868&partnerID=40&md5=5dcf2047d3b469ef9d23b97f8cf7cfd6	Excluded	Duplicate			CINHAL	18/03/2023
762	TJQAMRSW	journalArticle	2014	McAteer, R. A.	Inheriting patients with questionable medication regimens; 24444507	American Family Physician		https://www.scopus.com/inward/record.uri?eid=2-s2.0-84891804473&partnerID=40&md5=c3b6683252b078dab906fbffd265b98e	Excluded	Irrelevant			Scopus	18/03/2023
763	YHHQNYQT	journalArticle	2019	Axon, D. R.; Taylor, A. M.; Vo, D.; Bingham, J.	Initial assessment of an interprofessional team-delivered telehealth program for patients with epilepsy; 31726287	Epilepsy research	10.1016/j.eplepsyres.2019.106235	https://www.scopus.com/inward/record.uri?eid=2-s2.0-85074573751&doi=10.1016%2fj.eplepsyres.2019.106235&partnerID=40&md5=f86e0b555520f95045f279993163a6ed	Excluded	Irrelevant			Scopus	18/03/2023
764	3QDLN9FV	journalArticle	10	Lefkowitz, Rafael Y.; Null, Dawn B.; Slade, Martin D.; Redlich, Carrie A.	Injury, Illness, and Mental Health Risks in United States Domestic Mariners	Journal of Occupational & Environmental Medicine	10.1097/JOM.0000000000001968	https://search.ebscohost.com/login.aspx?direct=true&db=ccm&AN=146634333&site=ehost-live	Excluded	Irrelevant			Scopus	18/03/2023
765	3KM86MU3	journalArticle	2019	Delic, M.	Inpatient management of GHB/GBL withdrawal; 31488752	Psychiatria Danubina		https://www.scopus.com/inward/record.uri?eid=2-s2.0-85071748650&partnerID=40&md5=18790dbf35c2cebc17bd5afd7f076547	Excluded	Irrelevant			Scopus	18/03/2023
766	WYBR89YE	journalArticle	2021	Gamage, P. J.; Seker, S.; Orchard, J.; Humphries, D.; Fitzgerald, K.; Fitzpatrick, J.	Insights into the complexity of presentation and management of patients: The Sport and Exercise Physician’s perspective	BMJ Open Sport and Exercise Medicine	10.1136/bmjsem-2021-001228	https://www.scopus.com/inward/record.uri?eid=2-s2.0-85120618559&doi=10.1136%2fbmjsem-2021-001228&partnerID=40&md5=314956dceb4db2b09542873a5244983a	Excluded	Irrelevant			Scopus	18/03/2023
767	EDY4IH2W	journalArticle	0	Olfson, Mark; Wall, Melanie; Liu, Shang-Min; Morin, Charles M.; Blanco, Carlos	Insomnia and Impaired Quality of Life in the United States	The Journal of clinical psychiatry	10.4088/JCP.17m12020		Excluded	Irrelevant			Scopus	18/03/2023
768	2MA88IWB	journalArticle	2018	Olfson, M.; Wall, M.; Liu, S. -M; Morin, C. M.; Blanco, C.	Insomnia and impaired quality of life in the United States; 30256547	Journal of Clinical Psychiatry	10.4088/JCP.17m12020	https://www.scopus.com/inward/record.uri?eid=2-s2.0-85055883568&doi=10.4088%2fJCP.17m12020&partnerID=40&md5=b12510c425f64add36f6d08dac2342e6	Excluded	Duplicate			Scopus	18/03/2023
769	MN4CUDGX	journalArticle	0	Strand, Linn B.; Laugsand, Lars E.; Dalen, Håvard; Vatten, Lars; Janszky, Imre	Insomnia and left ventricular function - an echocardiography study	Scandinavian Cardiovascular Journal : SCJ	10.3109/14017431.2016.1157205		Excluded	Irrelevant			Pubmed	18/03/2023
770	LVGSY4FL	journalArticle	2021	Manzar, D.	Insomnia and related complaints: Association with chronic disease, mild-severe levels of anxiety and poor sleep hygiene in ethiopian collegiate young adults	Pakistan Journal of Medical and Health Sciences		https://www.scopus.com/inward/record.uri?eid=2-s2.0-85100024986&partnerID=40&md5=ca663dca490186031bf8a310b6cae68a	Included	Included	ROBINS E	Some concerns	Scopus	18/03/2023
771	A3IXAWX7	journalArticle	2021	Haque, R.; Hsu, J. W.; Avila, C.; Olmstead, R.; Carroll, J. E.; Irwin, M. R.	Insomnia and Susceptibility to Depressive Symptoms and Fatigue in Diverse Breast Cancer Survivors; 33035108	Journal of Women's Health	10.1089/jwh.2019.8135	https://www.scopus.com/inward/record.uri?eid=2-s2.0-85101183617&doi=10.1089%2fjwh.2019.8135&partnerID=40&md5=b0d558857cd96e27aac4f688e27dae15	Excluded	Irrelevant			Scopus	18/03/2023
772	8D6SD6Y6	journalArticle	2017	Lee, H. -H; Chen, Y. -C; Chen, J. -J; Lo, S. -H; Guo, Y. -L; Hu, H. -Y	Insomnia and the risk of atrial fibrillation: A population-based cohort study	Acta Cardiologica Sinica	10.6515/ACS20160611B	https://www.scopus.com/inward/record.uri?eid=2-s2.0-85015699309&doi=10.6515%2fACS20160611B&partnerID=40&md5=48f861d3f2584d71a600d1425e5c309e	Excluded	Irrelevant			Scopus	18/03/2023
773	9RHLIQJR	journalArticle	0	Sivertsen, Børge; Lallukka, Tea; Salo, Paula; Pallesen, Ståle; Hysing, Mari; Krokstad, Steinar; Simon Øverland	Insomnia as a risk factor for ill health: results from the large population-based prospective HUNT Study in Norway	Journal of sleep research	10.1111/jsr.12102		Included	Included	ROBINS E	Low risk	Pubmed	18/03/2023
774	NUHGPIP9	journalArticle	2015	Winkelman, J. W.	Insomnia disorder; 26444730	New England Journal of Medicine	10.1056/NEJMcp1412740	https://www.scopus.com/inward/record.uri?eid=2-s2.0-84943528220&doi=10.1056%2fNEJMcp1412740&partnerID=40&md5=6b97255a9d01cbdd94bc421ac9843da4	Excluded	Irrelevant			Scopus	18/03/2023
775	4IGIUXII	journalArticle	2022	Laaboub, N.; Dubath, C.; Ranjbar, S.; Sibailly, G.; Grosu, C.; Piras, M.; Délessert, D.; Richard-Lepouriel, H.; Ansermot, N.; Crettol, S.; Vandenberghe, F.; Grandjean, C.; Delacrétaz, A.; Gamma, F.; Plessen, K. J.; von Gunten, A.; Conus, P.; Eap, C. B.	Insomnia disorders are associated with increased cardiometabolic disturbances and death risks from cardiovascular diseases in psychiatric patients treated with weight-gain-inducing psychotropic drugs: results from a Swiss cohort; 35581641	BMC Psychiatry	10.1186/s12888-022-03983-3	https://www.scopus.com/inward/record.uri?eid=2-s2.0-85130161825&doi=10.1186%2fs12888-022-03983-3&partnerID=40&md5=090a8199163273e31795c27efac18c11	Included	Included	ROBINS E	Low risk	Scopus	18/03/2023
776	TP7Z492B	journalArticle	0	Li, Li-Jun; Yang, Yang; Guan, Bo-Yuan; Chen, Qi; Wang, An-Xin; Wang, Yong-Jun; Zhang, Ning; Wang, Chun-Xue	Insomnia is associated with increased mortality in patients with first-ever stroke: a 6-year follow-up in a Chinese cohort study	Stroke and vascular neurology	10.1136/svn-2017-000136		Excluded	Irrelevant			Pubmed	18/03/2023
777	GY9EZLMT	journalArticle	0	Vozoris, Nicholas T.	Insomnia symptom frequency and hypertension risk: a population-based study	The Journal of clinical psychiatry	10.4088/JCP.13m08818		Excluded	Irrelevant			Pubmed	18/03/2023
778	Z2F2CJQJ	journalArticle	0	Zheng, Bang; Yu, Canqing; Lv, Jun; Guo, Yu; Bian, Zheng; Zhou, Mi; Yang, Ling; Chen, Yiping; Li, Xiaojun; Zou, Ju; Ning, Feng; Chen, Junshi; Chen, Zhengming; Li, Liming; China Kadoorie Biobank Collaborative Group	Insomnia symptoms and risk of cardiovascular diseases among 0.5 million adults: A 10-year cohort	Neurology	10.1212/WNL.0000000000008581		Excluded	Irrelevant			Pubmed	18/03/2023
779	XASWBFVS	journalArticle	0	Haaramo, Peija; Rahkonen, Ossi; Hublin, Christer; Laatikainen, Tiina; Lahelma, Eero; Lallukka, Tea	Insomnia symptoms and subsequent cardiovascular medication: a register-linked follow-up study among middle-aged employees	Journal of sleep research	10.1111/jsr.12116		Excluded	Irrelevant			Pubmed	18/03/2023
780	AMKYUTQK	journalArticle	0	Routledge, Faye S.; Dunbar, Sandra B.; Higgins, Melinda; Rogers, Ann E.; Feeley, Christine; Ioachimescu, Octavian; Euwer, Kristina; Eapen, Danny; Quyyumi, Arshed	Insomnia Symptoms Are Associated With Abnormal Endothelial Function	The Journal of cardiovascular nursing	10.1097/JCN.0000000000000295		Included	Included	ROBINS E	Low risk	CINHAL	18/03/2023
781	G8YVUXQW	journalArticle	2017	Routledge, F. S.; Dunbar, S. B.; Higgins, M.; Rogers, A. E.; Feeley, C.; Ioachimescu, O.; Euwer, K.; Eapen, D.; Quyyumi, A.	Insomnia Symptoms Are Associated with Abnormal Endothelial Function; 26488555	Journal of Cardiovascular Nursing	10.1097/JCN.0000000000000295	https://www.scopus.com/inward/record.uri?eid=2-s2.0-84944768862&doi=10.1097%2fJCN.0000000000000295&partnerID=40&md5=2b5ae2a981b9d3f437af8432dc25e081	Excluded	Duplicate			CINHAL	18/03/2023
782	SACI6NDR	journalArticle	0	Dong, Yutong; Yang, Frances Margaret	Insomnia symptoms predict both future hypertension and depression	Preventive medicine	10.1016/j.ypmed.2019.02.001		Included	Included	ROBINS-E	Low risk	CINHAL	18/03/2023
783	T7ZMWEBK	journalArticle	2019	Dong, Y.; Yang, F. M.	Insomnia symptoms predict both future hypertension and depression; 30742871	Preventive medicine	10.1016/j.ypmed.2019.02.001	https://www.scopus.com/inward/record.uri?eid=2-s2.0-85062408462&doi=10.1016%2fj.ypmed.2019.02.001&partnerID=40&md5=1174cec2b557df25ab2e3c3605624926	Excluded	Duplicate			CINHAL	18/03/2023
784	XKBWWYM5	journalArticle	2022	Palmieri, G.; Vadalà, M.; Corazzari, V.; Palmieri, B.	Insomnia treatment: a new multitasking natural compound based on melatonin and cannabis extracts; 35147654	Clinica Terapeutica	10.7417/CT.2022.2399	https://www.scopus.com/inward/record.uri?eid=2-s2.0-85124576990&doi=10.7417%2fCT.2022.2399&partnerID=40&md5=00f9abfdaea004d4621fd7140e12922f	Excluded	Irrelevant			Scopus	18/03/2023
785	AAJ4FYAG	journalArticle	0	Johann, Anna F.; Hertenstein, Elisabeth; Kyle, Simon D.; Baglioni, Chiara; Feige, Bernd; Nissen, Christoph; McGinness, Alastair J.; Riemann, Dieter; Spiegelhalder, Kai	Insomnia with objective short sleep duration is associated with longer duration of insomnia in the Freiburg Insomnia Cohort compared to insomnia with normal sleep duration, but not with hypertension	PloS one	10.1371/journal.pone.0180339		Included	Included	ROBINS E	Low risk	Pubmed	18/03/2023
786	YPIJ5UG9	journalArticle	0	Li, Yun; Vgontzas, Alexandros N.; Fernandez-Mendoza, Julio; Bixler, Edward O.; Sun, Yuanfeng; Zhou, Junying; Ren, Rong; Li, Tao; Tang, Xiangdong	Insomnia with physiological hyperarousal is associated with hypertension	Hypertension (Dallas, Tex.: 1979)	10.1161/HYPERTENSIONAHA.114.04604		Excluded	Irrelevant			Pubmed	18/03/2023
787	NSYYEQEE	journalArticle	2021	Wańkowicz, P.; Szylińska, A.; Rotter, I.	Insomnia, anxiety, and depression symptoms during the COVID-19 pandemic may depend on the pre-existent health status rather than the profession	Brain Sciences	10.3390/brainsci11081001	https://www.scopus.com/inward/record.uri?eid=2-s2.0-85112002246&doi=10.3390%2fbrainsci11081001&partnerID=40&md5=63fbef81ef3b61c54275e2f5f4db4048	Excluded	Irrelevant			Scopus	18/03/2023
788	RDFEF7KW	journalArticle	0	Cunnington, David; Junge, Moira F.; Fernando, Antonio T.	Insomnia: prevalence, consequences and effective treatment	The Medical journal of Australia	10.5694/mja13.10718		Excluded	Irrelevant			Pubmed	18/03/2023
789	XYZUG4VC	journalArticle	0	Jin, Bowen; Zhang, Hang; Song, Fuchun; Wu, Guangjun; Yang, Hui	Interaction of sleep duration and depression on cardiovascular disease: a retrospective cohort study	BMC public health	10.1186/s12889-022-14143-3		Excluded	Irrelevant			Pubmed	18/03/2023
790	Y2CJI5KX	journalArticle	2015	Lu, Kai; Chen, Jia; Wu, Shouling; Chen, Ji; Hu, Dayi	Interaction of Sleep Duration and Sleep Quality on Hypertension Prevalence in Adult Chinese Males	Journal of epidemiology	10.2188/jea.JE20140139		Included	Included	ROBINS E	Some concerns	Pubmed	18/03/2023
791	NY96I43R	journalArticle	2021	Zeller, M.; Stamps, W.	Interdisciplinary approach to the treatment of rare visual illusions in a veteran; 33504525	BMJ Case Reports	10.1136/bcr-2020-238362	https://www.scopus.com/inward/record.uri?eid=2-s2.0-85100520105&doi=10.1136%2fbcr-2020-238362&partnerID=40&md5=e2c4f94566eb8a1ac525acce7721a6bf	Excluded	Irrelevant			Scopus	18/03/2023
792	W3BXZFEJ	journalArticle	2014	Martinez, C. H.; St Jean, B. L.; Plauschinat, C. A.; Rogers, B.; Beresford, J.; Martinez, F. J.; Richardson, C. R.; Han, M. K.	Internet access and use by COPD patients in the National Emphysema/COPD Association Survey; 24755090	BMC Pulmonary Medicine	10.1186/1471-2466-14-66	https://www.scopus.com/inward/record.uri?eid=2-s2.0-84899629250&doi=10.1186%2f1471-2466-14-66&partnerID=40&md5=26d122fc76b99ca929b49fecce567fc3	Excluded	Irrelevant			Scopus	18/03/2023
793	ZNQSGCH6	journalArticle	2017	Dias, A.; Azariah, F.; Cohen, A.; Anderson, S.; Morse, J.; Cuijpers, P.; Sequeira, M.; Gaude, V.; Soares, S.; Patel, V.; Reynolds, C.F.,,III	Intervention development for the indicated prevention of depression in later life: The “DIL” protocol in Goa, India	Contemporary Clinical Trials Communications	10.1016/j.conctc.2017.04.006	https://www.scopus.com/inward/record.uri?eid=2-s2.0-85018780491&doi=10.1016%2fj.conctc.2017.04.006&partnerID=40&md5=3770d1bd73611997b2f47eff16a893d3	Excluded	Irrelevant			Scopus	18/03/2023
794	EHMDE4UH	journalArticle	2021	Gartland, D.; Conway, L. J.; Giallo, R.; Mensah, F. K.; Cook, F.; Hegarty, K.; Herrman, H.; Nicholson, J.; Reilly, S.; Hiscock, H.; Sciberras, E.; Brown, S. J.	Intimate partner violence and child outcomes at age 10: A pregnancy cohort; 33883191	Archives of Disease in Childhood	10.1136/archdischild-2020-320321	https://www.scopus.com/inward/record.uri?eid=2-s2.0-85104721090&doi=10.1136%2farchdischild-2020-320321&partnerID=40&md5=8ddea84bae20f31463f74ebe962c5d19	Excluded	Irrelevant			Scopus	18/03/2023
795	FK33CWB6	journalArticle	2013	Zhang, H.; Wang, G.; Zhao, J.; Xie, S.; Xu, X.; Shi, J.; Deng, H.; Li, K.; Gao, C.; Wang, X.; Vanderburg, D.; Pan, S.; Tang, H.; Shu, L.; Karayal, O. N.	Intramuscular ziprasidone versus haloperidol for managing agitation in chinese patients with schizophrenia; 23422376	Journal of clinical psychopharmacology	10.1097/JCP.0b013e3182839612	https://www.scopus.com/inward/record.uri?eid=2-s2.0-84874930012&doi=10.1097%2fJCP.0b013e3182839612&partnerID=40&md5=f31819701307900ceb791a632dda998d	Excluded	Irrelevant			Scopus	18/03/2023
796	R9BKC7II	journalArticle	2021	Yang, T.; Liu, H.; Chen, F.; Li, A.; Wang, Z.; Yang, S.; Yang, S.; Zhang, W.	Intratympanic vs systemic use of steroids as first-line treatment for sudden hearing loss: A meta-analysis of randomized, controlled trials	Journal of Otology	10.1016/j.joto.2021.02.001	https://www.scopus.com/inward/record.uri?eid=2-s2.0-85102746371&doi=10.1016%2fj.joto.2021.02.001&partnerID=40&md5=acccf9dddab592b3675fe632f393a227	Excluded	Irrelevant			Scopus	18/03/2023
797	932Y5L3E	journalArticle	2019	Xu, J.; Herndon, C.; Anderson, S.; Getson, P.; Foorsov, V.; Harbut, R. E.; Moskovitz, P.; Norm Harden, R.	Intravenous ketamine infusion for complex regional pain syndrome: Survey, consensus, and a reference protocol; 29534218	Pain Medicine (United States)	10.1093/pm/pny024	https://www.scopus.com/inward/record.uri?eid=2-s2.0-85063962983&doi=10.1093%2fpm%2fpny024&partnerID=40&md5=b7ddfcda675f3867c81fbf2d7ec6449e	Excluded	Irrelevant			Scopus	18/03/2023
798	YU5CUTLA	journalArticle	0	Hernández, Belinda; Scarlett, Siobhán; Moriarty, Frank; Romero-Ortuno, Roman; Kenny, Rose Anne; Reilly, Richard	Investigation of the role of sleep and physical activity for chronic disease prevalence and incidence in older Irish adults	BMC public health	10.1186/s12889-022-14108-6		Excluded	Irrelevant			Pubmed	18/03/2023
799	3PE9AGKH	journalArticle	2021	Sotiriou, E.; Tsentemeidou, A.; Vakirlis, E.; Sideris, N.; Bakirtzi, K.; Papadimitriou, I.; Lallas, A.; Ioannides, D.	Is apremilast for psoriasis as effective and safe as reported in clinical trials? Five-year experience from a Greek tertiary hospital: long-term real-life efficacy and safety of apremilast in Greece; 33811368	Clinical and experimental dermatology	10.1111/ced.14665	https://www.scopus.com/inward/record.uri?eid=2-s2.0-85105620473&doi=10.1111%2fced.14665&partnerID=40&md5=840e814df7cfe8ffd29cd33e9e574231	Excluded	Irrelevant			Scopus	18/03/2023
800	PTM3XHBI	journalArticle	0	Izzi, Francesca; Placidi, Fabio; Romigi, Andrea; Lauretti, Benedetta; Marfia, Girolama A.; Mercuri, Nicola B.; Marciani, Maria G.; Rocchi, Camilla	Is autonomic nervous system involved in restless legs syndrome during wakefulness?	Sleep medicine	10.1016/j.sleep.2014.06.022		Excluded	Irrelevant			Pubmed	18/03/2023
801	LHRXZDNY	journalArticle	0	Nayak, Sameera S.; Fraser, Timothy; Panagopoulos, Costas; Aldrich, Daniel P.; Kim, Daniel	Is divisive politics making Americans sick? Associations of perceived partisan polarization with physical and mental health outcomes among adults in the United States	Social science & medicine (1982)	10.1016/j.socscimed.2021.113976		Excluded	Irrelevant			CINHAL	18/03/2023
802	GZLABSX7	journalArticle	2021	Nayak, S. S.; Fraser, T.; Panagopoulos, C.; Aldrich, D. P.; Kim, D.	Is divisive politics making Americans sick? Associations of perceived partisan polarization with physical and mental health outcomes among adults in the United States; 34247898	Social Science and Medicine	10.1016/j.socscimed.2021.113976	https://www.scopus.com/inward/record.uri?eid=2-s2.0-85109958643&doi=10.1016%2fj.socscimed.2021.113976&partnerID=40&md5=c17c073d4ecb26c9121e7bf35ac36d59	Excluded	Duplicate			CINHAL	18/03/2023
803	7BWEBYBI	journalArticle	0	Ulu, Sena M.; Ulu, Sahin; Ulasli, Sevinc S.; Yaman, Gökhan; Ahsen, Ahmet; Ozkececi, Gulay; Yuksel, Seref	Is impaired sleep quality responsible for a nondipping pattern even in normotensive individuals?	Blood pressure monitoring	10.1097/MBP.0b013e3283624b03		Excluded	Irrelevant			Pubmed	18/03/2023
804	I57QNPI8	journalArticle	0	Kurt, Omer; Yazici, Cenk Murat; Alp, Recep; Sancak, Eyup Burak; Topcu, Birol	Is it only a sleeping disorder or more? Restless legs syndrome and erectile function	Scandinavian journal of urology	10.1080/21681805.2016.1195443		Excluded	Irrelevant			Pubmed	18/03/2023
805	555V48R6	journalArticle	2018	Chan, L. F.; Eu, C. L.; Soh, S. Y.; Maniam, T.; Kadir, Z. S.; Chong, B. T. W.; Loo, J. L.; Sharip, S.; Wong, V. C. W.; Loo, T. H.; Ng, Y. P.; Kahn, D. A.	Is Ketamine the Future Clozapine for Depression? A Case Series and Literature Review on Maintenance Ketamine in Treatment-resistant Depression with Suicidal Behavior; 30427812	Journal of Psychiatric Practice	10.1097/PRA.0000000000000316	https://www.scopus.com/inward/record.uri?eid=2-s2.0-85050549519&doi=10.1097%2fPRA.0000000000000316&partnerID=40&md5=93f998f4d13a0b746563c328b3e6d36f	Excluded	Irrelevant			Scopus	18/03/2023
806	X5W433D3	journalArticle	0	Abedi, Parvin; Bagheri, Roghieh; Qorbani, Mostafa; Ansari, Somayeh	Is there a relationship between restless legs syndrome and medical problems in pregnant women? A cross-sectional study in Iran	Acta Neurologica Belgica	10.1007/s13760-018-01062-7		Excluded	Irrelevant			Pubmed	18/03/2023
807	GFTRNLP2	journalArticle	2020	Sharma, N.; Kolekar, M. H.; Jha, K.	Iterative Filtering Decomposition Based Early Dementia Diagnosis Using EEG with Cognitive Tests; 32746318	IEEE Transactions on Neural Systems and Rehabilitation Engineering	10.1109/TNSRE.2020.3007860	https://www.scopus.com/inward/record.uri?eid=2-s2.0-85090510820&doi=10.1109%2fTNSRE.2020.3007860&partnerID=40&md5=d7f52449b160f62b8148e50250df65b8	Excluded	Irrelevant			Scopus	18/03/2023
808	P6YZCWE7	journalArticle	0	Duncan, Mitch J.; Holliday, Elizabeth G.; Oftedal, Stina; Buman, Matthew; Brown, Wendy J.	Joint association of physical activity and sleep difficulties with the incidence of hypertension in mid-age Australian women	Maturitas	10.1016/j.maturitas.2021.04.006		Excluded	Irrelevant			Pubmed	18/03/2023
809	4DXPUP2P	journalArticle	2021	Dean, R. L.; Hurducas, C.; Hawton, K.; Spyridi, S.; Cowen, P. J.; Hollingsworth, S.; Marquardt, T.; Barnes, A.; Smith, R.; McShane, R.; Turner, E. H.; Cipriani, A.	Ketamine and other glutamate receptor modulators for depression in adults with unipolar major depressive disorder	Cochrane Database of Systematic Reviews	10.1002/14651858.CD011612.pub3	https://www.scopus.com/inward/record.uri?eid=2-s2.0-85115884237&doi=10.1002%2f14651858.CD011612.pub3&partnerID=40&md5=9a00d8cabc87cd61373a3abb5cbc3279	Excluded	Irrelevant			Scopus	18/03/2023
810	JAJJK6NI	journalArticle	2015	Rendell, J. M.; Shuttleworth, C.; Jochim, J.; Diamond, P. R.; Brett, D.; Amit, B. H.; Hawton, K.; Mcshane, R.; Cipriani, A.	Ketamine and other glutamate receptor modulators for depression in bipolar disorder in adults	Cochrane Database of Systematic Reviews	10.1002/14651858.CD011611	https://www.scopus.com/inward/record.uri?eid=2-s2.0-85041704074&doi=10.1002%2f14651858.CD011611&partnerID=40&md5=12753b8efb49a14a6b26773a3d6187b3	Excluded	Irrelevant			Scopus	18/03/2023
811	86WK8X85	journalArticle	2017	Pomeroy, J. L.; Marmura, M. J.; Nahas, S. J.; Viscusi, E. R.	Ketamine Infusions for Treatment Refractory Headache; 28025837	Headache	10.1111/head.13013	https://www.scopus.com/inward/record.uri?eid=2-s2.0-85007357518&doi=10.1111%2fhead.13013&partnerID=40&md5=6fcaf400dc1333d58ef4c7107c1daced	Excluded	Irrelevant			Scopus	18/03/2023
812	EGCKYQPU	journalArticle	2017	Reddy, M. S. S.; Sinha, S.; Thippeswamy, H.; Ganjekar, S.; Chaturvedi, S. K.	Klein-Levin syndrome versus bipolar disorder not otherwise specified- diagnostic challenges; 28784386	Asian Journal of Psychiatry	10.1016/j.ajp.2017.06.001	https://www.scopus.com/inward/record.uri?eid=2-s2.0-85020744789&doi=10.1016%2fj.ajp.2017.06.001&partnerID=40&md5=cbf5c787009179162ca5653ed224bcaf	Excluded	Irrelevant			Scopus	18/03/2023
813	IH3HXHA8	journalArticle	2024	Nukaly, Houriah; Aljuhani, Raghad; Alhartani, Mahinar; Alhindi, Yosra; Asif, Uzma; Alshanberi, Asim; Alsanosi, Safaa	Knowledge of Antibiotic Use and Resistance Among Medical Students in Saudi Arabia	Advances in Medical Education and Practice	10.2147/AMEP.S462490	https://www.dovepress.com/knowledge-of-antibiotic-use-and-resistance-among-medical-students-in-s-peer-reviewed-fulltext-article-AMEP	Excluded	Irrelevant			Scopus	18/03/2023
814	6AP55VVW	journalArticle	2020	Wang, Yu; Guo, Fuyu; Wei, Jia; Zhang, Yu; Liu, Zechen; Huang, Yangmu	Knowledge, attitudes and practices in relation to antimicrobial resistance amongst Chinese public health undergraduates	Journal of Global Antimicrobial Resistance	10.1016/j.jgar.2020.07.023	https://linkinghub.elsevier.com/retrieve/pii/S2213716520301995	Excluded	Irrelevant			Scopus	18/03/2023
815	XL2TR6H8	journalArticle	2023	Dopelt, Keren; Amar, Almog; Yonatan, Nickol; Davidovitch, Nadav	Knowledge, Attitudes, and Practices Regarding Antibiotic Use and Resistance: A Cross-Sectional Study among Students in Israel	Antibiotics	10.3390/antibiotics12061028	https://www.mdpi.com/2079-6382/12/6/1028	Excluded	Irrelevant			Scopus	18/03/2023
816	WFWQ8YTG	journalArticle	2021	Seo, J. S.; Bahk, W. -M; Woo, Y. S.; Park, Y. -M; Kim, W.; Jeong, J. -H; Shim, S. -H; Lee, J. G.; Jang, S. -H; Yang, C. -M; Wang, S. -M; Jung, M. H.; Sung, H. M.; Choo, I. H.; Yoon, B. -H; Lee, S. -Y; Jon, D. -I; Min, K. J.	Korean medication algorithm for depressive disorder 2021, fourth revision: An executive summary	Clinical Psychopharmacology and Neuroscience	10.9758/cpn.2021.19.4.751	https://www.scopus.com/inward/record.uri?eid=2-s2.0-85119663645&doi=10.9758%2fcpn.2021.19.4.751&partnerID=40&md5=7d2a64b2ca8273a4fd75caa046e91bfc	Excluded	Irrelevant			Scopus	18/03/2023
817	AWG7HU8W	journalArticle	2019	Stanciu, C. N.; Gnanasegaram, S. A.; Ahmed, S.; Penders, T.	Kratom Withdrawal: A Systematic Review with Case Series; 30614408	Journal of psychoactive drugs	10.1080/02791072.2018.1562133	https://www.scopus.com/inward/record.uri?eid=2-s2.0-85059512932&doi=10.1080%2f02791072.2018.1562133&partnerID=40&md5=7271dfdcaa15feaae6892f613ba1a7b5	Excluded	Irrelevant			Scopus	18/03/2023
818	LNPCARNZ	journalArticle	2013	Bersani, G.; Meco, G.; Denaro, A.; Liberati, D.; Colletti, C.; Nicolai, R.; Bersani, F. S.; Koverech, A.	L-Acetylcarnitine in dysthymic disorder in elderly patients: A double-blind, multicenter, controlled randomized study vs. fluoxetine; 23428336	European Neuropsychopharmacology	10.1016/j.euroneuro.2012.11.013	https://www.scopus.com/inward/record.uri?eid=2-s2.0-84884292251&doi=10.1016%2fj.euroneuro.2012.11.013&partnerID=40&md5=8cd81455011f775df71377c1459c867f	Excluded	Irrelevant			Scopus	18/03/2023
819	PYDJVEJR	journalArticle	0	Szentkirályi, András; Völzke, Henry; Hoffmann, Wolfgang; Winkelmann, Julianne; Berger, Klaus	Lack of Association between Genetic Risk Loci for Restless Legs Syndrome and Multimorbidity	Sleep	10.5665/sleep.5328		Excluded	Irrelevant			Scopus	18/03/2023
820	R4Z45JIX	journalArticle	2018	Nevitt, S. J.; Tudur Smith, C.; Weston, J.; Marson, A. G.	Lamotrigine versus carbamazepine monotherapy for epilepsy: An individual participant data review; 29952431	Cochrane Database of Systematic Reviews	10.1002/14651858.CD001031.pub4	https://www.scopus.com/inward/record.uri?eid=2-s2.0-85049152376&doi=10.1002%2f14651858.CD001031.pub4&partnerID=40&md5=2706f35cc9a5a6e4d8f6c79804f995c4	Excluded	Irrelevant			Scopus	18/03/2023
821	C3Z4TUV4	journalArticle	2016	Vahia, I. V.; Sewell, D. D.	Late-life depression: A role for accelerometer technology in diagnosis and management; 27477136	American Journal of Psychiatry	10.1176/appi.ajp.2015.15081000	https://www.scopus.com/inward/record.uri?eid=2-s2.0-84991204350&doi=10.1176%2fappi.ajp.2015.15081000&partnerID=40&md5=6faf86d8951fae254439cff6a7b6cf34	Excluded	Irrelevant			Scopus	18/03/2023
822	XU9RNKWQ	journalArticle			Law proposal on flexible working arrangements in Lebanon				Excluded	Irrelevant			Scopus	18/03/2023
823	TZC9M24N	webpage		ESCWA	Law proposal on flexible working arrangements in Lebanon			https://www.unescwa.org/sites/default/files/inline-files/law-proposal-flexible-working-arrangements-lebanon-brochure-english.pdf	Excluded	Duplicate			Scopus	18/03/2023
824	EQ7HILGY	journalArticle	0	Guseo, András; Hertelendi, Annamária	Let's save our nurses and doctors!	Orvosi hetilap	10.1556/OH.2014.29956		Excluded	Irrelevant			Scopus	18/03/2023
825	2RHUET5C	journalArticle	2020	Noone, R.; Cabassa, J. A.; Gardner, L.; Schwartz, B.; Alpert, J. E.; Gabbay, V.	Letter to the Editor: New onset psychosis and mania following COVID-19 infection; 32823051	Journal of psychiatric research	10.1016/j.jpsychires.2020.07.042	https://www.scopus.com/inward/record.uri?eid=2-s2.0-85089507029&doi=10.1016%2fj.jpsychires.2020.07.042&partnerID=40&md5=018e5ab6469ac54d854d1911933541f5	Excluded	Irrelevant			Scopus	18/03/2023
826	BBBN3P5X	journalArticle	0	Baril, Andrée-Ann; Pinheiro, Adlin A.; Himali, Jayandra J.; Beiser, Alexa; Sanchez, Erlan; Pase, Matthew P.; Seshadri, Sudha; Demissie, Serkalem; Romero, Jose R.	Lighter sleep is associated with higher enlarged perivascular spaces burden in middle-aged and elderly individuals	Sleep medicine	10.1016/j.sleep.2022.10.006		Excluded	Irrelevant			Scopus	18/03/2023
827	NUAZP2NX	journalArticle	0	Petrov, Megan E.; Davis, Mary C.; Belyea, Michael J.; Zautra, Alex J.	Linking childhood abuse and hypertension: sleep disturbance and inflammation as mediators	Journal of Behavioral Medicine	10.1007/s10865-016-9742-x		Excluded	Irrelevant			Scopus	18/03/2023
828	3SVVZUBF	journalArticle	2022	Barateau, L.; Lopez, R.; Chenini, S.; Rassu, A. -L; Mouhli, L.; Dhalluin, C.; Jaussent, I.; Dauvilliers, Y.	Linking clinical complaints and objective measures of disrupted nighttime sleep in narcolepsy type 1; 35275598	Sleep	10.1093/sleep/zsac054	https://www.scopus.com/inward/record.uri?eid=2-s2.0-85130706544&doi=10.1093%2fsleep%2fzsac054&partnerID=40&md5=37e4b16018e2c10d9ba5b0352afd0417	Excluded	Irrelevant			Scopus	18/03/2023
829	7RBP6HCZ	journalArticle	2020	Abramson, J. S.; Palomba, M. L.; Gordon, L. I.; Lunning, M. A.; Wang, M.; Arnason, J.; Mehta, A.; Purev, E.; Maloney, D. G.; Andreadis, C.; Sehgal, A.; Solomon, S. R.; Ghosh, N.; Albertson, T. M.; Garcia, J.; Kostic, A.; Mallaney, M.; Ogasawara, K.; Newhall, K.; Kim, Y.; Li, D.; Siddiqi, T.	Lisocabtagene maraleucel for patients with relapsed or refractory large B-cell lymphomas (TRANSCEND NHL 001): a multicentre seamless design study; 32888407	The Lancet	10.1016/S0140-6736(20)31366-0	https://www.scopus.com/inward/record.uri?eid=2-s2.0-85090978508&doi=10.1016%2fS0140-6736%2820%2931366-0&partnerID=40&md5=c7e1418acf0fbf9982356daf9f78327a	Excluded	Irrelevant			Scopus	18/03/2023
830	KMZ9KML6	journalArticle	2022	Kennedy, K. E. R.; Grandner, M. A.	Long Sleep: Is There Such Thing as Too Much of a Good Thing?	Current Sleep Medicine Reports	10.1007/s40675-022-00224-7	https://www.scopus.com/inward/record.uri?eid=2-s2.0-85132824476&doi=10.1007%2fs40675-022-00224-7&partnerID=40&md5=74ae27bdd2eebb6fde37153c5000769a	Excluded	Irrelevant			Scopus	18/03/2023
831	FTC8XGT4	journalArticle	2022	Budhiraja, S.; Aggarwal, M.; Wig, R.; Tyagi, A.; Mishra, R. S.; Mahajan, M.; Kirtani, J.; Tickoo, R.; Bali, S.; Dewan, A.; Aggarwal, R.; Saxena, P.; Singh, N.; Kumar, A.; Chugh, I. M.; Aneja, P.; Dhall, S.; Boobna, V.; Arora, V.; Jha, S.; Indrayan, A.	Long Term Health Consequences of COVID-19 in Hospitalized Patients from North India: A follow up study of upto 12 months	Journal International Medical Sciences Academy		https://www.scopus.com/inward/record.uri?eid=2-s2.0-85131209966&partnerID=40&md5=598ddf308ae1c5dd033252bc871965de	Excluded	Irrelevant			Scopus	18/03/2023
832	K8VRQ6G9	journalArticle	0	Didikoglu, Altug; Maharani, Asri; Payton, Antony; Pendleton, Neil; Canal, Maria Mercè	Longitudinal change of sleep timing: association between chronotype and longevity in older adults	Chronobiology international	10.1080/07420528.2019.1641111		Excluded	Irrelevant			Scopus	18/03/2023
833	3A8WT6S4	journalArticle	0	Malec, James F.; Ketchum, Jessica M.; Hammond, Flora M.; Corrigan, John D.; Dams-OʼConnor, Kristen; Hart, Tessa; Novack, Thomas; Dahdah, Marie; Whiteneck, Gale G.; Bogner, Jennifer	Longitudinal Effects of Medical Comorbidities on Functional Outcome and Life Satisfaction After Traumatic Brain Injury: An Individual Growth Curve Analysis of NIDILRR Traumatic Brain Injury Model System Data	The Journal of head trauma rehabilitation	10.1097/HTR.0000000000000459		Excluded	Irrelevant			CINHAL	18/03/2023
834	53L7MVTH	journalArticle	0	Moon, Chooza; Hagen, Erika W.; Johnson, Heather M.; Brown, Roger L.; Peppard, Paul E.	Longitudinal sleep characteristics and hypertension status: results from the Wisconsin Sleep Cohort Study	Journal of hypertension	10.1097/HJH.0000000000002692		Excluded	Irrelevant			Pubmed	18/03/2023
835	JTHLMU62	journalArticle	0	Feng, Xiaojie; Liu, Qingqing; Li, Yuanjie; Zhao, Fanfan; Chang, Hong; Lyu, Jun	Longitudinal study of the relationship between sleep duration and hypertension in Chinese adult residents (CHNS 2004-2011)	Sleep medicine	10.1016/j.sleep.2019.01.006		Excluded	Irrelevant			Pubmed	18/03/2023
836	Z9F9Z2ZC	journalArticle	2014	Gálvez, V.; O'Keefe, E.; Cotiga, L.; Leyden, J.; Harper, S.; Glue, P.; Mitchell, P. B.; Somogyi, A. A.; Delory, A.; Loo, C. K.	Long-lasting effects of a single subcutaneous dose of Ketamine for treating melancholic depression: A case report; 24507509	Biological psychiatry	10.1016/j.biopsych.2013.12.010	https://www.scopus.com/inward/record.uri?eid=2-s2.0-84904043755&doi=10.1016%2fj.biopsych.2013.12.010&partnerID=40&md5=335ffe116c7f483d2d2933ce31646116	Excluded	Irrelevant			Scopus	18/03/2023
837	5BEPU8N6	journalArticle	2023	Gao, X.; Jiang, M.; Huang, N.; Guo, X.; Huang, T.	Long-term air pollution, genetic susceptibility, and the risk of depression and anxiety: A prospective study in the UK biobank cohort; 36598457	Environmental health perspectives	10.1289/EHP10391	https://www.scopus.com/inward/record.uri?eid=2-s2.0-85145641698&doi=10.1289%2fEHP10391&partnerID=40&md5=c39ed014f5ff7c9d8a1dbf28f61faf90	Excluded	Irrelevant			Scopus	18/03/2023
838	PM7YT3QA	journalArticle	2021	Chauveau, N.; Renard, A.; Gasperini, G.; Cazes, N.	Long-term consequences of electrical injury without initial signs of severity: The AFTER-ELEC study; 34543835	American Journal of Emergency Medicine	10.1016/j.ajem.2021.09.022	https://www.scopus.com/inward/record.uri?eid=2-s2.0-85115034545&doi=10.1016%2fj.ajem.2021.09.022&partnerID=40&md5=2666bc02d5fec09f00a578eaca186f2e	Excluded	Irrelevant			Scopus	18/03/2023
839	R5KPA65C	journalArticle	2022	Hauser, R. A.; Barkay, H.; Fernandez, H. H.; Factor, S. A.; Jimenez-Shahed, J.; Gross, N.; Marinelli, L.; Wilhelm, A.; Alexander, J.; Gordon, M. F.; Savola, J. -M; Anderson, K. E.	Long-Term Deutetrabenazine Treatment for Tardive Dyskinesia Is Associated With Sustained Benefits and Safety: A 3-Year, Open-Label Extension Study	Frontiers in Neurology	10.3389/fneur.2022.773999	https://www.scopus.com/inward/record.uri?eid=2-s2.0-85126201495&doi=10.3389%2ffneur.2022.773999&partnerID=40&md5=b54b04dc870b05e5a7bc1f4c2b856ed9	Excluded	Irrelevant			Scopus	18/03/2023
840	9IDMRMWR	journalArticle	2020	Ballard, C. G.; Kreitzman, D. L.; Isaacson, S.; Liu, I. -Y; Norton, J. C.; Demos, G.; Fernandez, H. H.; Ilic, T. V.; Azulay, J. -P; Ferreira, J. J.; Abler, V.; Stankovic, S.; for the 015, Study Group	Long-term evaluation of open-label pimavanserin safety and tolerability in Parkinson's disease psychosis; 32712560	Parkinsonism and Related Disorders	10.1016/j.parkreldis.2020.06.026	https://www.scopus.com/inward/record.uri?eid=2-s2.0-85088394821&doi=10.1016%2fj.parkreldis.2020.06.026&partnerID=40&md5=653b2dfed17d56b4f8e85c3187bca4c0	Excluded	Irrelevant			Scopus	18/03/2023
841	PMBIW2LA	journalArticle	2018	Salloway, S. P.; Sperling, R.; Fox, N. C.; Sabbagh, M. N.; Honig, L. S.; Porsteinsson, A. P.; Rofael, H.; Ketter, N.; Wang, D.; Liu, E.; Carr, S.; Black, R. S.; Brashear, H. R.	Long-term follow up of patients with mild-to-moderate Alzheimer's disease treated with bapineuzumab in a Phase III, open-label, extension study; 29914022	Journal of Alzheimer's Disease	10.3233/JAD-171157	https://www.scopus.com/inward/record.uri?eid=2-s2.0-85049674602&doi=10.3233%2fJAD-171157&partnerID=40&md5=2f9a7495092f1e3f14a7ab57fd74c33f	Excluded	Irrelevant			Scopus	18/03/2023
842	Z48WYBFL	journalArticle	2020	Holstein, S. A.; Suman, V. J.; Owzar, K.; Santo, K.; Benson, D. M., J.; Shea, T. C.; Martin, T.; Silverman, M.; Isola, L.; Vij, R.; Cheson, B. D.; Linker, C.; Anderson, K. C.; Richardson, P. G.; McCarthy, P. L.	Long-Term Follow-up of CALGB (Alliance) 100001: Autologous Followed by Nonmyeloablative Allogeneic Transplant for Multiple Myeloma; 32325171	Biology of Blood and Marrow Transplantation	10.1016/j.bbmt.2020.03.028	https://www.scopus.com/inward/record.uri?eid=2-s2.0-85085575875&doi=10.1016%2fj.bbmt.2020.03.028&partnerID=40&md5=41d81ad71f4911b7f56218d86e04e748	Excluded	Irrelevant			Scopus	18/03/2023
843	JIGHGKWB	journalArticle	0	Hedgeman, E.; Ulrichsen, S. P.; Carter, S.; Kreher, N. C.; Malobisky, K. P.; Braun, M. M.; Fryzek, J.; Olsen, M. S.	Long-term health outcomes in patients with Prader-Willi Syndrome: a nationwide cohort study in Denmark	International journal of obesity (2005)	10.1038/ijo.2017.139		Excluded	Irrelevant			Pubmed	18/03/2023
844	3V39MFPQ	journalArticle	2018	Bajor, D. L.; Mick, R.; Riese, M. J.; Huang, A. C.; Sullivan, B.; Richman, L. P.; Torigian, D. A.; George, S. M.; Stelekati, E.; Chen, F.; Melenhorst, J. J.; Lacey, S. F.; Xu, X.; Wherry, E. J.; Gangadhar, T. C.; Amaravadi, R. K.; Schuchter, L. M.; Vonderheide, R. H.	Long-term outcomes of a phase I study of agonist CD40 antibody and CTLA-4 blockade in patients with metastatic melanoma; 30288340	OncoImmunology	10.1080/2162402X.2018.1468956	https://www.scopus.com/inward/record.uri?eid=2-s2.0-85052143299&doi=10.1080%2f2162402X.2018.1468956&partnerID=40&md5=eae0092428cf151121297e40bc9fcade	Excluded	Irrelevant			Scopus	18/03/2023
845	UEGRXWEY	journalArticle	0	Rohner, Andreas; Widmer, Jeannette D.; Klasen, Jennifer; Scheiwiller, Anita; Muller, Dominik; Muller, Markus K.	Long-term outcomes of gastric band removal without additional bariatric surgery	Surgery for obesity and related diseases : official journal of the American Society for Bariatric Surgery	10.1016/j.soard.2016.09.010		Excluded	Irrelevant			Pubmed	18/03/2023
846	QFE7MTG8	journalArticle	2020	Masarova, L.; Cortes, J. E.; Patel, K. P.; O’Brien, S.; Nogueras-Gonzalez, G.; Konopleva, M.; Verstovsek, S.; Garcia-Manero, G.; Ferrajoli, A.; Kadia, T. M.; Ravandi-Kashani, F.; Borthakur, G.; DellaSala, S.; Estrov, Z.; Jabbour, E. J.; Kantarjian, H. M.	Long-term results of a phase 2 trial of nilotinib 400 mg twice daily in newly diagnosed patients with chronic-phase chronic myeloid leukemia; 31999850	Cancer	10.1002/cncr.32623	https://www.scopus.com/inward/record.uri?eid=2-s2.0-85078838445&doi=10.1002%2fcncr.32623&partnerID=40&md5=09a259d98c003b0a662ba4f959b9740a	Excluded	Irrelevant			Scopus	18/03/2023
847	IYAAY5VM	journalArticle	2020	Maiti, A.; Cortes, J. E.; Patel, K. P.; Masarova, L.; Borthakur, G.; Ravandi, F.; Verstovsek, S.; Ferrajoli, A.; Estrov, Z.; Garcia-Manero, G.; Kadia, T. M.; Nogueras-González, G. M.; Skinner, J.; Poku, R.; DellaSala, S.; Luthra, R.; Jabbour, E. J.; O’Brien, S.; Kantarjian, H. M.	Long-term results of frontline dasatinib in chronic myeloid leukemia; 31999839	Cancer	10.1002/cncr.32627	https://www.scopus.com/inward/record.uri?eid=2-s2.0-85078918859&doi=10.1002%2fcncr.32627&partnerID=40&md5=f92d65f179d48e6acd15f12145aff182	Excluded	Irrelevant			Scopus	18/03/2023
848	EER8XBDQ	journalArticle	2016	Taber, L.; Lynch, S. Y.; He, E.; Ripa, S. R.	Long-term safety and effectiveness of once-daily, single-entity, extended-release hydrocodone over 76 weeks of an open-label study in patients with chronic noncancer and nonneuropathic pain; 26681111	Postgraduate medicine	10.1080/00325481.2016.1134022	https://www.scopus.com/inward/record.uri?eid=2-s2.0-84964017457&doi=10.1080%2f00325481.2016.1134022&partnerID=40&md5=7469ec1f590b611ae2b2ffbb5d4da892	Excluded	Irrelevant			Scopus	18/03/2023
849	KIVUQ5QR	journalArticle	2020	Bernstein, J. A.; Schwartz, L.; Yang, W.; Baker, J.; Anderson, J.; Farkas, H.; Aygören-Pürsün, E.; Bygum, A.; Jacobs, I.; Feuersenger, H.; Pragst, I.; Riedl, M. A.	Long-term safety and efficacy of subcutaneous C1-inhibitor in older patients with hereditary angioedema; 32445670	Annals of Allergy, Asthma and Immunology	10.1016/j.anai.2020.05.015	https://www.scopus.com/inward/record.uri?eid=2-s2.0-85087736700&doi=10.1016%2fj.anai.2020.05.015&partnerID=40&md5=de4179197348b488fc9ef745201b439e	Excluded	Irrelevant			Scopus	18/03/2023
850	5JRRL3N3	journalArticle	2015	Buynak, R.; Rappaport, S. A.; Rod, K.; Arsenault, P.; Heisig, F.; Rauschkolb, C.; Etropolski, M.	Long-term Safety and Efficacy of Tapentadol Extended Release Following up to 2 Years of Treatment in Patients with Moderate to Severe, Chronic Pain: Results of an Open-label Extension Trial; 26428249	Clinical therapeutics	10.1016/j.clinthera.2015.08.014	https://www.scopus.com/inward/record.uri?eid=2-s2.0-84947969301&doi=10.1016%2fj.clinthera.2015.08.014&partnerID=40&md5=a9f78207b41db6aa48a264ccd156bb72	Excluded	Irrelevant			Scopus	18/03/2023
851	KTXGAQFH	journalArticle	2015	Slevin, J. T.; Fernandez, H. H.; Zadikoff, C.; Hall, C.; Eaton, S.; Dubow, J.; Chatamra, K.; Benesh, J.	Long-term safety and maintenance of efficacy of levodopa-carbidopa intestinal gel: An open-label extension of the double-blind pivotal study in advanced Parkinson's disease patients; 25588353	Journal of Parkinson's Disease	10.3233/JPD-140456	https://www.scopus.com/inward/record.uri?eid=2-s2.0-84923121193&doi=10.3233%2fJPD-140456&partnerID=40&md5=44ee3e9bff9ab7257cc10b83a5752ede	Excluded	Irrelevant			Scopus	18/03/2023
852	WM2MAPPK	journalArticle	2017	Ketter, T. A.; Durgam, S.; Landbloom, R.; Mackle, M.; Wu, X.; Mathews, M.	Long-term safety and tolerability of asenapine: A double-blind, uncontrolled, long-term extension trial in adults with an acute manic or mixed episode associated with bipolar I disorder; 27755982	Journal of affective disorders	10.1016/j.jad.2016.09.037	https://www.scopus.com/inward/record.uri?eid=2-s2.0-84991661647&doi=10.1016%2fj.jad.2016.09.037&partnerID=40&md5=3027b74370e6c7d1ca41fb6d3e19b495	Excluded	Irrelevant			Scopus	18/03/2023
853	AY3Y7WPR	journalArticle	2019	Mizuno, Y.; Hattori, N.; Kondo, T.; Nomoto, M.; Origasa, H.; Takahashi, R.; Yamamoto, M.; Yanagisawa, N.	Long-term selegiline monotherapy for the treatment of early Parkinson disease; 31045589	Clinical neuropharmacology	10.1097/WNF.0000000000000343	https://www.scopus.com/inward/record.uri?eid=2-s2.0-85069888996&doi=10.1097%2fWNF.0000000000000343&partnerID=40&md5=fa3c09b3fff6c75669d05b9fd44c6509	Excluded	Irrelevant			Scopus	18/03/2023
854	GS6TBTRS	journalArticle	2022	Childress, A. C.; Foehl, H. C.; Newcorn, J. H.; Faraone, S. V.; Levinson, B.; Adjei, A. L.	Long-Term Treatment With Extended-Release Methylphenidate Treatment in Children Aged 4 to <6 Years; 33892111	Journal of the American Academy of Child and Adolescent Psychiatry	10.1016/j.jaac.2021.03.019	https://www.scopus.com/inward/record.uri?eid=2-s2.0-85107912522&doi=10.1016%2fj.jaac.2021.03.019&partnerID=40&md5=cc4ba8a90df616580852e881b03668dc	Excluded	Irrelevant			Scopus	18/03/2023
855	GPEPGXDF	journalArticle	2013	Wielopolski, J.; Reich, K.; Clepce, M.; Kornhuber, J.; Thuerauf, N.	Long-Term use of flupirtine leads to withdrawal symptoms and is associated with dependency; 24065566	Pharmacopsychiatry	10.1055/s-0033-1354371	https://www.scopus.com/inward/record.uri?eid=2-s2.0-84887831475&doi=10.1055%2fs-0033-1354371&partnerID=40&md5=dbe2d17ee1df2431e0bc8dbfec3444e1	Excluded	Irrelevant			Scopus	18/03/2023
856	M6NZKQX2	journalArticle	2015	Ball, S. G.; Atkinson, S.; Sparks, J.; Bangs, M.; Goldberger, C.; Dubé, S.	Long-term, open-label, safety study of edivoxetine 12 to 18 mg once daily as adjunctive treatment for patients with major depressive disorder who are partial responders to selective serotonin reuptake inhibitor treatment; 25815754	Journal of clinical psychopharmacology	10.1097/JCP.0000000000000302	https://www.scopus.com/inward/record.uri?eid=2-s2.0-84929162874&doi=10.1097%2fJCP.0000000000000302&partnerID=40&md5=6e27b0638f26f691d262e243b7b6734c	Excluded	Irrelevant			Scopus	18/03/2023
857	WZXAI6JJ	journalArticle	2013	Sivakumar, T.; Yadav, A.; Sood, M.; Khandelwal, S. K.	Lorazepam withdrawal catatonia: A case report; 24309887	Asian Journal of Psychiatry	10.1016/j.ajp.2013.05.008	https://www.scopus.com/inward/record.uri?eid=2-s2.0-84888878508&doi=10.1016%2fj.ajp.2013.05.008&partnerID=40&md5=cda24fd7406ba5bb606c436eb4c74d53	Excluded	Irrelevant			Scopus	18/03/2023
858	K5LADFIM	journalArticle	2013	Nahvi, S.; Wu, B.; Richter, K. P.; Bernstein, S. L.; Arnsten, J. H.	Low incidence of adverse events following varenicline initiation among opioid dependent smokers with comorbid psychiatric illness; 23332438	Drug and alcohol dependence	10.1016/j.drugalcdep.2012.12.026	https://www.scopus.com/inward/record.uri?eid=2-s2.0-84881665504&doi=10.1016%2fj.drugalcdep.2012.12.026&partnerID=40&md5=66e4718902d8b96a3df2f22ab4d83cd7	Excluded	Irrelevant			Scopus	18/03/2023
859	NVZGT36L	journalArticle	0	Pak, Victoria M.; Dai, Feng; Keenan, Brendan T.; Gooneratne, Nalaka S.; Pack, Allan I.	Lower plasma choline levels are associated with sleepiness symptoms	Sleep medicine	10.1016/j.sleep.2017.10.004		Excluded	Irrelevant			Pubmed	18/03/2023
860	87LVK9DU	journalArticle	2022	Kelly, P.; Macêdo, T.; Felipe, T.; Maia, M.; Suely, A.; Herminia, G.; Jatahy, M.; Gomes, L.; Barroso, L.; Lima, T. Z.; Holzinger, B.; Ribeiro, S.; Mota-Rolim, S.	Lucid dreaming increased during the COVID-19 pandemic: An online survey; 36103479	PLoS ONE	10.1371/journal.pone.0273281	https://www.scopus.com/inward/record.uri?eid=2-s2.0-85138019946&doi=10.1371%2fjournal.pone.0273281&partnerID=40&md5=4f31d651d45e0b5f42eecabdb8d12725	Excluded	Irrelevant			Scopus	18/03/2023
861	BHK4CIQ5	journalArticle	2021	Barbagallo, M.; Veronese, N.; Dominguez, L. J.	Magnesium in aging, health and diseases; 33573164	Nutrients	10.3390/nu13020463	https://www.scopus.com/inward/record.uri?eid=2-s2.0-85100002782&doi=10.3390%2fnu13020463&partnerID=40&md5=6efe4f3e4b21fddda930db97a586137a	Excluded	Irrelevant			Scopus	18/03/2023
862	CKUMLCZ2	journalArticle	0	Cao, Yingting; Zhen, Shiqi; Taylor, Anne W.; Appleton, Sarah; Atlantis, Evan; Shi, Zumin	Magnesium Intake and Sleep Disorder Symptoms: Findings from the Jiangsu Nutrition Study of Chinese Adults at Five-Year Follow-Up	Nutrients	10.3390/nu10101354		Excluded	Irrelevant			Pubmed	18/03/2023
863	567775QY	journalArticle	2017	Manohar, H.; Kuppili, P. P.; Menon, V.	Major depression: An under reported neuropsychiatric manifestation of Mixed Connective Tissue Disease; 28753451	Asian Journal of Psychiatry	10.1016/j.ajp.2017.07.011	https://www.scopus.com/inward/record.uri?eid=2-s2.0-85025607107&doi=10.1016%2fj.ajp.2017.07.011&partnerID=40&md5=7c0d4c000e798d88ed4beeae5264a495	Excluded	Irrelevant			Scopus	18/03/2023
864	VQJLZ9N7	journalArticle	2015	Goldstein, B. I.; Carnethon, M. R.; Matthews, K. A.; McIntyre, R. S.; Miller, G. E.; Raghuveer, G.; Stoney, C. M.; Wasiak, H.; McCrindle, B. W.	Major Depressive Disorder and Bipolar Disorder Predispose Youth to Accelerated Atherosclerosis and Early Cardiovascular Disease: A Scientific Statement from the American Heart Association; 26260736	Circulation	10.1161/CIR.0000000000000229	https://www.scopus.com/inward/record.uri?eid=2-s2.0-84941355397&doi=10.1161%2fCIR.0000000000000229&partnerID=40&md5=d35f038d70cbdf504de8049f09848475	Excluded	Irrelevant			Scopus	18/03/2023
865	BVZHD3FQ	journalArticle	2017	Ahmedani, B. K.; Peterson, E. L.; Hu, Y.; Rossom, R. C.; Lynch, F.; Lu, C. Y.; Waitzfelder, B. E.; Owen-Smith, A.; Hubley, S.; Prabhakar, D.; Williams, L. K.; Zeld, N.; Mutter, E.; Beck, A.; Tolsma, D.; Simon, G. E.	Major Physical Health Conditions and Risk of Suicide; 28619532	American Journal of Preventive Medicine	10.1016/j.amepre.2017.04.001	https://www.scopus.com/inward/record.uri?eid=2-s2.0-85020475394&doi=10.1016%2fj.amepre.2017.04.001&partnerID=40&md5=eff207c928dfd510e0b40bd545e911bf	Excluded	Irrelevant			Scopus	18/03/2023
866	RAI924U8	journalArticle	2021	Narla, S.; Silverberg, J. I.	Management of atopic dermatitis in the inpatient setting	Current Dermatology Reports	10.1007/s13671-021-00332-7	https://www.scopus.com/inward/record.uri?eid=2-s2.0-85106753060&doi=10.1007%2fs13671-021-00332-7&partnerID=40&md5=eaeabfcf91b8d2ed11413c487f54bf4f	Excluded	Irrelevant			Scopus	18/03/2023
867	AZW96W4Q	journalArticle	2016	Barateau, L.; Lopez, R.; Dauvilliers, Y.	Management of Narcolepsy	Current Treatment Options in Neurology	10.1007/s11940-016-0429-y	https://www.scopus.com/inward/record.uri?eid=2-s2.0-84983598060&doi=10.1007%2fs11940-016-0429-y&partnerID=40&md5=b879174a59aac5abf5257ceb73320a32	Excluded	Irrelevant			Scopus	18/03/2023
868	Q6U3YADW	journalArticle	2016	Umotong, E.	Management of older inpatients who refuse nonpsychiatric medication within birmingham and solihull mental health NHS foundation trust; 27893528	Journal of Nervous and Mental Disease	10.1097/NMD.0000000000000622	https://www.scopus.com/inward/record.uri?eid=2-s2.0-85006117703&doi=10.1097%2fNMD.0000000000000622&partnerID=40&md5=5439497f1f9541ff53b85ddb45527424	Excluded	Irrelevant			Scopus	18/03/2023
869	H6AQVC27	journalArticle	2024	Bou Malham, Carmela; El Khatib, Sarah; Cestac, Philippe; Andrieu, Sandrine; Rouch, Laure; Salameh, Pascale	Management of potentially inappropriate medication use among older adult’s patients in primary care settings: description of an interventional prospective non-randomized study	BMC Primary Care	10.1186/s12875-024-02334-3	https://bmcfampract.biomedcentral.com/articles/10.1186/s12875-024-02334-3	Excluded	Irrelevant			Pubmed	18/03/2023
870	CZCLUT55	journalArticle	2021	Nguyen, Q. D.; Anesi, S. D.; Chexal, S.; Chu, D. S.; Dayani, P. N.; Leng, T.; Meleth, A. D.; Sallam, A. A.; Sheppard, J. D.; Silverstein, S. M.; Toyos, M.; Wang, R. C.; Foster, C. S.	Management of repository corticotropin injection therapy for non-infectious uveitis: a Delphi study; 33751822	Acta Ophthalmologica	10.1111/aos.14702	https://www.scopus.com/inward/record.uri?eid=2-s2.0-85102298667&doi=10.1111%2faos.14702&partnerID=40&md5=6044797efc6ebca2014959e2715f22c9	Excluded	Irrelevant			Scopus	18/03/2023
871	CPXA8R3J	journalArticle	2022	Ross, K.; VanNortwick, M.	Managing mood-related symptoms utilizing diet, targeted nutrient supplementation, and lifestyle changes: A case series; 34654656	Explore	10.1016/j.explore.2021.09.006	https://www.scopus.com/inward/record.uri?eid=2-s2.0-85117123313&doi=10.1016%2fj.explore.2021.09.006&partnerID=40&md5=639589b8c6b24df9188efde808028fcf	Excluded	Irrelevant			Scopus	18/03/2023
872	XWD4VI9Q	journalArticle	2016	Morrison, D.; Agur, K.; Mercer, S.; Eiras, A.; González-Montalvo, J. I.; Gruffydd-Jones, K.	Managing multimorbidity in primary care in patients with chronic respiratory conditions; 27629064	npj Primary Care Respiratory Medicine	10.1038/npjpcrm.2016.43	https://www.scopus.com/inward/record.uri?eid=2-s2.0-84988360186&doi=10.1038%2fnpjpcrm.2016.43&partnerID=40&md5=94138451dfe746c5c5348ee183f34ec8	Excluded	Irrelevant			Scopus	18/03/2023
873	2PID52TQ	journalArticle	0	Munkhaugen, John; Hjelmesæth, Jøran; Otterstad, Jan Erik; Helseth, Ragnhild; Sollid, Stina Therese; Gjertsen, Erik; Gullestad, Lars; Perk, Joep; Moum, Torbjørn; Husebye, Einar; Dammen, Toril	Managing patients with prediabetes and type 2 diabetes after coronary events: individual tailoring needed - a cross-sectional study	BMC cardiovascular disorders	10.1186/s12872-018-0896-z		Excluded	Irrelevant			Scopus	18/03/2023
874	5X8IYKBT	journalArticle	2015	Monteiro, V. L.; Nascimento Barreto, F. J.; Brasil Rocha, P. M.; Teixeira do Prado, P. H.; Garcia, F. D.; Correa, H.; Lourenço das Neves, M. C.	Managing severe behavioral symptoms of a patient with anti-NMDAR encephalitis: Case report and findings in current literature; 25860567	Trends in Psychiatry and Psychotherapy	10.1590/2237-6089-2014-0036	https://www.scopus.com/inward/record.uri?eid=2-s2.0-84926309543&doi=10.1590%2f2237-6089-2014-0036&partnerID=40&md5=b5b439fa9b35f63938d295e7c83917bc	Excluded	Irrelevant			Scopus	18/03/2023
875	RZGHDSBA	journalArticle	2021	Lau, S. S. M.; Koh, S. W. C.; Lui, Y. S.	Managing unhealthy alcohol use in general practice; 33655317	Singapore medical journal	10.11622/SMEDJ.2021016	https://www.scopus.com/inward/record.uri?eid=2-s2.0-85102323580&doi=10.11622%2fSMEDJ.2021016&partnerID=40&md5=19c2242865aa93ff0e8617e402fd0e50	Excluded	Irrelevant			Scopus	18/03/2023
876	TLW4X2SD	journalArticle	0	Garza-Veloz, Idalia; Castruita-De la Rosa, Claudia; Ortiz-Castro, Yolanda; Flores-Morales, Virginia; Castañeda-Lopez, Maria E.; Cardenas-Vargas, Edith; Hernandez-Delgadillo, Gloria P.; Ortega-Cisneros, Vicente; Luevano, Martha; Rodriguez-Sanchez, Iram P.; Trejo-Vazquez, Fabiola; Delgado-Enciso, Ivan; Cid-Baez, Miguel A.; Trejo-Ortiz, Perla M.; Ramos-Del Hoyo, Maria G.; Martinez-Fierro, Margarita …	Maternal distress and the development of hypertensive disorders of pregnancy	Journal of obstetrics and gynaecology : the journal of the Institute of Obstetrics and Gynaecology	10.1080/01443615.2017.1313823		Excluded	Irrelevant			CINHAL	18/03/2023
877	LKVR4K2Q	journalArticle	2020	Neuhaus, Z. F.; Gutvirtz, G.; Pariente, G.; Wainstock, T.; Landau, D.; Sheiner, E.	Maternal obesity and long-term neuropsychiatric morbidity of the offspring; 31970494	Archives of Gynecology and Obstetrics	10.1007/s00404-020-05432-6	https://www.scopus.com/inward/record.uri?eid=2-s2.0-85078102723&doi=10.1007%2fs00404-020-05432-6&partnerID=40&md5=b3e2cda6bfe881b6b3edd5b1781e21d8	Excluded	Irrelevant			Scopus	18/03/2023
878	H6MQFL8G	journalArticle	0	Kinzie, J. David	Medical Approach to the Management of Traumatized Refugees	Journal of psychiatric practice	10.1097/PRA.0000000000000135		Excluded	Irrelevant			CINHAL	18/03/2023
879	ILLRJ3TV	journalArticle	2022	Assanangkornchai, S.; Thaikla, K.; Talek, M.; Saingam, D.	Medical cannabis use in Thailand after its legalization: A respondent-driven sample survey	PeerJ	10.7717/peerj.12809	https://www.scopus.com/inward/record.uri?eid=2-s2.0-85122765559&doi=10.7717%2fpeerj.12809&partnerID=40&md5=6ad015e8841352b076838de941ad71c0	Excluded	Irrelevant			Scopus	18/03/2023
880	H7S6T3CZ	journalArticle	0	Feng, Jing; Iser, Joseph P.; Yang, Wei	Medical encounters for opioid-related intoxications in Southern Nevada: sociodemographic and clinical correlates	BMC health services research	10.1186/s12913-016-1692-z		Excluded	Irrelevant			CINHAL	18/03/2023
881	PSDCBHZD	journalArticle	0	Negoro, Hiromitsu; Fukunaga, Arinobu; Setoh, Kazuya; Kawaguchi, Takahisa; Funada, Satoshi; Yoshino, Takayuki; Tabara, Yasuharu; Yoshimura, Koji; Kanematsu, Akihiro; Nishiyama, Hiroyuki; Matsuda, Fumihiko; Ogawa, Osamu; Nagahama Study Group	Medical history of nocturnal enuresis during school age is an independent risk factor for nocturia in adults: The Nagahama study	Neurourology and urodynamics	10.1002/nau.24562		Excluded	Irrelevant			Pubmed	18/03/2023
882	XJGYXLIQ	journalArticle	2015	Rudmik, L.; Soler, Z. M.	Medical therapies for adult chronic sinusitis a systematic review; 26325561	JAMA - Journal of the American Medical Association	10.1001/jama.2015.7544	https://www.scopus.com/inward/record.uri?eid=2-s2.0-84940773503&doi=10.1001%2fjama.2015.7544&partnerID=40&md5=f7bcb4139c2fbd4b22b39089c246bff5	Excluded	Irrelevant			Scopus	18/03/2023
883	R939WSMW	journalArticle	2013	Ruiz Garcia, V.; López-Briz, E.; Carbonell Sanchis, R.; Gonzalvez Perales, J. L.; Bort-Marti, S.	Megestrol acetate for treatment of anorexia-cachexia syndrome; 23543530	Cochrane Database of Systematic Reviews	10.1002/14651858.CD004310.pub3	https://www.scopus.com/inward/record.uri?eid=2-s2.0-84880061173&doi=10.1002%2f14651858.CD004310.pub3&partnerID=40&md5=72db6d02240c12c030d0a93042ed4dfa	Excluded	Irrelevant			Scopus	18/03/2023
884	TJG679HH	journalArticle	2021	Gernier, F.; Gompel, A.; Rousset-Jablonski, C.; Kalbacher, E.; Floquet, A.; Berton-Rigaud, D.; Tredan, O.; Alexandre, J.; Follana, P.; Zannetti, A.; Dohollou, N.; Grellard, J. -M; Clarisse, B.; Licaj, I.; Ahmed-Lecheheb, D.; Fauvet, R.; Pautier, P.; Joly, F.	Menopausal symptoms in epithelial ovarian cancer survivors: a GINECO VIVROVAIRE2 study; 34649724	Gynecologic oncology	10.1016/j.ygyno.2021.10.001	https://www.scopus.com/inward/record.uri?eid=2-s2.0-85116942660&doi=10.1016%2fj.ygyno.2021.10.001&partnerID=40&md5=43fead773d998fd3fa804e5b17df292c	Excluded	Irrelevant			Scopus	18/03/2023
885	9IZXI2L5	journalArticle	2015	Grindler, N. M.; Santoro, N. F.	Menopause and exercise; 26382311	Menopause	10.1097/GME.0000000000000536	https://www.scopus.com/inward/record.uri?eid=2-s2.0-84952631245&doi=10.1097%2fGME.0000000000000536&partnerID=40&md5=38717f4aad9ea582f90f21d4d79b7639	Excluded	Irrelevant			Scopus	18/03/2023
886	2BZDPG2K	journalArticle	2019	You, Q.; Li, L.; Xiong, S. -Q; Yan, Y. -F; Li, D.; Yan, N. -N; Chen, H. -P; Liu, Y. -P	Meta-analysis on the efficacy and safety of hyperbaric oxygen as adjunctive therapy for vascular dementia	Frontiers in Aging Neuroscience	10.3389/fnagi.2019.00086	https://www.scopus.com/inward/record.uri?eid=2-s2.0-85068344649&doi=10.3389%2ffnagi.2019.00086&partnerID=40&md5=694dc808f1be76ecb7d81bac64666702	Excluded	Irrelevant			Scopus	18/03/2023
887	GEZPA9P3	journalArticle	0	Chedraui, P.; Pérez-López, F. R.	Metabolic syndrome during female midlife: what are the risks?	Climacteric : the journal of the International Menopause Society	10.1080/13697137.2018.1561666		Excluded	Irrelevant			Scopus	18/03/2023
888	DH4T2NL2	journalArticle	2018	Krowl, L.; Al-Khalisy, H.; Kaul, P.	Metformin-Induced Lactic Acidosis (MILA): Review of current diagnostic paradigm; 29456175	American Journal of Emergency Medicine	10.1016/j.ajem.2018.01.097	https://www.scopus.com/inward/record.uri?eid=2-s2.0-85042019864&doi=10.1016%2fj.ajem.2018.01.097&partnerID=40&md5=ce99eb69af37008dba14497c5881fa37	Excluded	Irrelevant			Scopus	18/03/2023
889	B6KIJDGN	journalArticle	2016	Coffey, F.; Dissmann, P.; Mirza, K.; Lomax, M.	Methoxyflurane Analgesia in Adult Patients in the Emergency Department: A Subgroup Analysis of a Randomized, Double-blind, Placebo-controlled Study (STOP!); 27567918	Advances in Therapy	10.1007/s12325-016-0405-7	https://www.scopus.com/inward/record.uri?eid=2-s2.0-84983731404&doi=10.1007%2fs12325-016-0405-7&partnerID=40&md5=28fcf8a4f3f40bd11283626d9f20348b	Excluded	Irrelevant			Scopus	18/03/2023
890	5KLCDRFP	journalArticle	2013	Bruera, E.; Yennurajalingam, S.; Palmer, J. L.; Perez-Cruz, P.; Frisbee-Hume, S.; Allo, J. A.; Williams, J. L.; Cohen, M. Z.	Methylphenidate and/or a nursing telephone intervention for fatigue in patients with advanced cancer: A randomized, placebo-controlled, phase II trial; 23690414	Journal of Clinical Oncology	10.1200/JCO.2012.45.3696	https://www.scopus.com/inward/record.uri?eid=2-s2.0-84883110804&doi=10.1200%2fJCO.2012.45.3696&partnerID=40&md5=4add21c1558ffc1a4d9040b3129aac3e	Excluded	Irrelevant			Scopus	18/03/2023
[truncated: 875 more rows]
